# Supplementary material for: Cartilage stem/progenitor cells‐derived exosomes facilitate knee cartilage repair in a subacute osteoarthritis rat model
Source: J Cell Mol Med. 2024 Apr 25;28(8):e18327. doi: 10.1111/jcmm.18327 (PMC11044818; doi:10.1111/jcmm.18327)
Supplement: Supplementary file 1 — Data S1. [file JCMM-28-e18327-s001.xlsx]

## Sheet: 蛋白总表
protein_id	DIA_Qvalue	B	Symbol	Description	KEGG_A_class	KEGG_B_class	Pathway	K_ID	GO Component	GO Function	GO Process	TF_family
ENSRNOG00000002001	0	397.582	Itsn1	intersectin 1 [Source:RGD Symbol;Acc:2935]	-	-	-	-	GO:0005634//nucleus;GO:0005635//nuclear envelope;GO:0005737//cytoplasm;GO:0005768//endosome;GO:0005886//plasma membrane;GO:0005905//clathrin-coated pit;GO:0012505//endomembrane system;GO:0016020//membrane;GO:0030027//lamellipodium;GO:0030054//cell junction;GO:0030139//endocytic vesicle;GO:0031410//cytoplasmic vesicle;GO:0042995//cell projection;GO:0043005//neuron projection;GO:0043025//neuronal c…	GO:0005085//guanyl-nucleotide exchange factor activity;GO:0005509//calcium ion binding;GO:0005515//protein binding;GO:0019209//kinase activator activity;GO:0046872//metal ion binding;GO:0060090//molecular adaptor activity;GO:0070064//proline-rich region binding	GO:0006887//exocytosis;GO:0006897//endocytosis;GO:0007264//small GTPase mediated signal transduction;GO:0007420//brain development;GO:0015031//protein transport;GO:0016197//endosomal transport;GO:0033674//positive regulation of kinase activity;GO:0034613//cellular protein localization;GO:0035556//intracellular signal transduction;GO:0043524//negative regulation of neuron apoptotic process;GO:0048…	--
ENSRNOG00000000024	0	144.699	Hebp1	heme binding protein 1 [Source:RGD Symbol;Acc:1304581]	-	-	-	-	GO:0005737//cytoplasm;GO:0005829//cytosol;GO:0110165//cellular anatomical entity	GO:0020037//heme binding	-	--
ENSRNOG00000000042	0	188.516	Xpr1	xenotropic and polytropic retrovirus receptor 1 [Source:RGD Symbol;Acc:1306554]	-	-	-	-	GO:0005737//cytoplasm;GO:0005794//Golgi apparatus;GO:0005886//plasma membrane;GO:0016020//membrane;GO:0016021//integral component of membrane;GO:0031226//intrinsic component of plasma membrane	GO:0000822//inositol hexakisphosphate binding;GO:0001618//virus receptor activity;GO:0015114//phosphate ion transmembrane transporter activity;GO:0015562//efflux transmembrane transporter activity	GO:0006817//phosphate ion transport;GO:0009615//response to virus;GO:0016036//cellular response to phosphate starvation;GO:0030643//cellular phosphate ion homeostasis;GO:0035435//phosphate ion transmembrane transport;GO:0046718//viral entry into host cell	--
ENSRNOG00000000043	0	20.5483	Idua	alpha-L-iduronidase [Source:RGD Symbol;Acc:1310943]	Metabolism;Cellular Processes;Metabolism	Global and overview maps;Transport and catabolism;Glycan biosynthesis and metabolism	ko01100//Metabolic pathways;ko04142//Lysosome;ko00531//Glycosaminoglycan degradation	K01217;K01217;K01217	GO:0005615//extracellular space;GO:0005764//lysosome;GO:0030135//coated vesicle	GO:0003940//L-iduronidase activity;GO:0004553//hydrolase activity, hydrolyzing O-glycosyl compounds;GO:0005102//signaling receptor binding;GO:0016787//hydrolase activity;GO:0016798//hydrolase activity, acting on glycosyl bonds	GO:0000902//cell morphogenesis;GO:0005975//carbohydrate metabolic process;GO:0006027//glycosaminoglycan catabolic process;GO:0007040//lysosome organization;GO:0007613//memory;GO:0007626//locomotory behavior;GO:0007628//adult walking behavior;GO:0008152//metabolic process;GO:0008344//adult locomotory behavior;GO:0008542//visual learning;GO:0030198//extracellular matrix organization;GO:0030209//der…	--
ENSRNOG00000000047	0	765.51	Cd82	Cd82 molecule [Source:RGD Symbol;Acc:69070]	Cellular Processes	Cell growth and death	ko04115//p53 signaling pathway	K06509	GO:0005886//plasma membrane;GO:0016020//membrane;GO:0016021//integral component of membrane	-	-	--
ENSRNOG00000000048	0	1211.64	Gak	cyclin G associated kinase [Source:RGD Symbol;Acc:621589]	-	-	-	-	GO:0005737//cytoplasm;GO:0005794//Golgi apparatus;GO:0005829//cytosol;GO:0030054//cell junction;GO:0030425//dendrite;GO:0031201//SNARE complex;GO:0031982//vesicle;GO:0032991//protein-containing complex;GO:0042995//cell projection;GO:0043025//neuronal cell body;GO:0043195//terminal bouton;GO:0043204//perikaryon;GO:0043231//intracellular membrane-bounded organelle;GO:0044305//calyx of Held;GO:00452…	GO:0000149//SNARE binding;GO:0004672//protein kinase activity;GO:0005326//neurotransmitter transmembrane transporter activity;GO:0005524//ATP binding;GO:0017075//syntaxin-1 binding;GO:0019905//syntaxin binding	GO:0006468//protein phosphorylation;GO:0006836//neurotransmitter transport;GO:0006887//exocytosis;GO:0006898//receptor-mediated endocytosis;GO:0007030//Golgi organization;GO:0010977//negative regulation of neuron projection development;GO:0016079//synaptic vesicle exocytosis;GO:0030073//insulin secretion;GO:0031630//regulation of synaptic vesicle fusion to presynaptic active zone membrane;GO:0034…	--
ENSRNOG00000000064	0	3768.01	Atp5me	ATP synthase membrane subunit e [Source:RGD Symbol;Acc:621377]	Metabolism;Organismal Systems;Metabolism	Global and overview maps;Environmental adaptation;Energy metabolism	ko01100//Metabolic pathways;ko04714//Thermogenesis;ko00190//Oxidative phosphorylation	K02129;K02129;K02129	GO:0000276//mitochondrial proton-transporting ATP synthase complex, coupling factor F(o);GO:0005739//mitochondrion;GO:0005743//mitochondrial inner membrane;GO:0005753//mitochondrial proton-transporting ATP synthase complex;GO:0016020//membrane;GO:0045263//proton-transporting ATP synthase complex, coupling factor F(o)	GO:0015078//proton transmembrane transporter activity;GO:0044877//protein-containing complex binding;GO:0046933//proton-transporting ATP synthase activity, rotational mechanism	GO:0006754//ATP biosynthetic process;GO:0006811//ion transport;GO:0015986//ATP synthesis coupled proton transport;GO:0042776//mitochondrial ATP synthesis coupled proton transport;GO:0046034//ATP metabolic process	--
ENSRNOG00000000066	0	27.1443	Fbxo28	F-box protein 28 [Source:RGD Symbol;Acc:1304584]	-	-	-	-	GO:0000776//kinetochore	GO:0005515//protein binding;GO:0042802//identical protein binding	GO:0000209//protein polyubiquitination	--
ENSRNOG00000000068	0	381.923	Ppp2r5a	protein phosphatase 2, regulatory subunit B', alpha [Source:RGD Symbol;Acc:1308022]	Human Diseases;Environmental Information Processing;Genetic Information Processing;Cellular Processes;Environmental Information Processing;Environmental Information Processing;Organismal Systems;Organismal Systems	Infectious disease: viral;Signal transduction;Translation;Cell growth and death;Signal transduction;Signal transduction;Circulatory system;Nervous system	ko05165//Human papillomavirus infection;ko04151//PI3K-Akt signaling pathway;ko03015//mRNA surveillance pathway;ko04114//Oocyte meiosis;ko04071//Sphingolipid signaling pathway;ko04152//AMPK signaling pathway;ko04261//Adrenergic signaling in cardiomyocytes;ko04728//Dopaminergic synapse	K11584;K11584;K11584;K11584;K11584;K11584;K11584;K11584	GO:0000159//protein phosphatase type 2A complex;GO:0005634//nucleus;GO:0005737//cytoplasm;GO:0005813//centrosome;GO:0005829//cytosol;GO:0016020//membrane;GO:0030018//Z disc;GO:0031430//M band	GO:0004721//phosphoprotein phosphatase activity;GO:0019888//protein phosphatase regulator activity;GO:0019900//kinase binding;GO:0072542//protein phosphatase activator activity	GO:0006470//protein dephosphorylation;GO:0007165//signal transduction;GO:0035307//positive regulation of protein dephosphorylation;GO:0090219//negative regulation of lipid kinase activity;GO:1903077//negative regulation of protein localization to plasma membrane	--
ENSRNOG00000000070	0	423.634	Dr1	down-regulator of transcription 1 [Source:RGD Symbol;Acc:1305201]	-	-	-	-	GO:0005575//cellular_component;GO:0005634//nucleus;GO:0017054//negative cofactor 2 complex;GO:0090575//RNA polymerase II transcription regulator complex;GO:0140672//ATAC complex	GO:0001046//core promoter sequence-specific DNA binding;GO:0003674//molecular_function;GO:0003677//DNA binding;GO:0016251//RNA polymerase II general transcription initiation factor activity;GO:0017025//TBP-class protein binding;GO:0046982//protein heterodimerization activity;GO:0140223//general transcription initiation factor activity	GO:0000122//negative regulation of transcription by RNA polymerase II;GO:0006338//chromatin remodeling;GO:0006355//regulation of transcription, DNA-templated;GO:0006357//regulation of transcription by RNA polymerase II;GO:0008150//biological_process;GO:0031063//regulation of histone deacetylation;GO:0043966//histone H3 acetylation;GO:0044154//histone H3-K14 acetylation;GO:0045944//positive regula…	--
ENSRNOG00000000073	0	9406.6	Tmed5	transmembrane p24 trafficking protein 5 [Source:RGD Symbol;Acc:1359437]	-	-	-	-	GO:0005783//endoplasmic reticulum;GO:0005789//endoplasmic reticulum membrane;GO:0005793//endoplasmic reticulum-Golgi intermediate compartment;GO:0005794//Golgi apparatus;GO:0005801//cis-Golgi network;GO:0016020//membrane;GO:0016021//integral component of membrane;GO:0030134//COPII-coated ER to Golgi transport vesicle;GO:0033116//endoplasmic reticulum-Golgi intermediate compartment membrane;GO:007…	-	GO:0006886//intracellular protein transport;GO:0006888//endoplasmic reticulum to Golgi vesicle-mediated transport;GO:0007030//Golgi organization;GO:0015031//protein transport;GO:0090161//Golgi ribbon formation	--
ENSRNOG00000000075	0	451.578	Mtf2	metal response element binding transcription factor 2 [Source:RGD Symbol;Acc:1304727]	-	-	-	-	GO:0005575//cellular_component;GO:0005634//nucleus;GO:0005654//nucleoplasm;GO:0005737//cytoplasm;GO:0005925//focal adhesion;GO:0035098//ESC/E(Z) complex	GO:0000977//RNA polymerase II transcription regulatory region sequence-specific DNA binding;GO:0001222//transcription corepressor binding;GO:0003674//molecular_function;GO:0003677//DNA binding;GO:0003682//chromatin binding;GO:0035064//methylated histone binding;GO:0046872//metal ion binding	GO:0000122//negative regulation of transcription by RNA polymerase II;GO:0006325//chromatin organization;GO:0006355//regulation of transcription, DNA-templated;GO:0007379//segment specification;GO:0008150//biological_process;GO:0019827//stem cell population maintenance;GO:0045944//positive regulation of transcription by RNA polymerase II;GO:0048863//stem cell differentiation;GO:0061086//negative …	--
ENSRNOG00000000081	0	458.416	Antxr2	ANTXR cell adhesion molecule 2 [Source:RGD Symbol;Acc:1561294]	Organismal Systems	Immune system	ko04621//NOD-like receptor signaling pathway	K20909	GO:0005575//cellular_component;GO:0005886//plasma membrane;GO:0009897//external side of plasma membrane;GO:0009986//cell surface;GO:0016020//membrane;GO:0016021//integral component of membrane	GO:0004888//transmembrane signaling receptor activity;GO:0005515//protein binding;GO:0038023//signaling receptor activity;GO:0046872//metal ion binding	GO:0008150//biological_process;GO:0022414//reproductive process;GO:1901998//toxin transport	--
ENSRNOG00000000095	0	207.233	Gpr89b	G protein-coupled receptor 89B [Source:RGD Symbol;Acc:1304837]	-	-	-	-	GO:0016020//membrane;GO:0016021//integral component of membrane;GO:0030660//Golgi-associated vesicle membrane;GO:0032580//Golgi cisterna membrane	GO:0005244//voltage-gated ion channel activity;GO:0008308//voltage-gated anion channel activity	GO:0015698//inorganic anion transport;GO:0030217//T cell differentiation;GO:0034220//ion transmembrane transport;GO:0034765//regulation of ion transmembrane transport;GO:0043588//skin development;GO:0051452//intracellular pH reduction	--
ENSRNOG00000000098	0	53.0627	Rnf115	ring finger protein 115 [Source:RGD Symbol;Acc:1305315]	-	-	-	-	GO:0005829//cytosol	GO:0004842//ubiquitin-protein transferase activity;GO:0046872//metal ion binding;GO:0061630//ubiquitin protein ligase activity	GO:0042059//negative regulation of epidermal growth factor receptor signaling pathway;GO:0043162//ubiquitin-dependent protein catabolic process via the multivesicular body sorting pathway;GO:0051865//protein autoubiquitination;GO:0070534//protein K63-linked ubiquitination;GO:0070936//protein K48-linked ubiquitination	--
ENSRNOG00000000104	0	546.955	Thoc3	THO complex 3 [Source:RGD Symbol;Acc:1311669]	Genetic Information Processing;Genetic Information Processing	Transcription;Translation	ko03040//Spliceosome;ko03013//Nucleocytoplasmic transport	K12880;K12880	GO:0000346//transcription export complex;GO:0000445//THO complex part of transcription export complex;GO:0000781//chromosome, telomeric region;GO:0110165//cellular anatomical entity	GO:0005515//protein binding	GO:0006406//mRNA export from nucleus;GO:0046784//viral mRNA export from host cell nucleus	--
ENSRNOG00000000108	0	1225.42	Aga	aspartylglucosaminidase [Source:RGD Symbol;Acc:1309646]	Cellular Processes;Metabolism	Transport and catabolism;Glycan biosynthesis and metabolism	ko04142//Lysosome;ko00511//Other glycan degradation	K01444;K01444	GO:0005615//extracellular space;GO:0005737//cytoplasm;GO:0005764//lysosome;GO:0005783//endoplasmic reticulum	GO:0003948//N4-(beta-N-acetylglucosaminyl)-L-asparaginase activity;GO:0008233//peptidase activity;GO:0016787//hydrolase activity;GO:0043621//protein self-association	GO:0006508//proteolysis;GO:0006517//protein deglycosylation;GO:0008150//biological_process	--
ENSRNOG00000000122	0	2473.31	Ak2	adenylate kinase 2 [Source:RGD Symbol;Acc:2077]	Metabolism;Metabolism;Metabolism	Global and overview maps;Nucleotide metabolism;Metabolism of cofactors and vitamins	ko01100//Metabolic pathways;ko00230//Purine metabolism;ko00730//Thiamine metabolism	K00939;K00939;K00939	GO:0005739//mitochondrion;GO:0005758//mitochondrial intermembrane space	GO:0000166//nucleotide binding;GO:0004017//adenylate kinase activity;GO:0004550//nucleoside diphosphate kinase activity;GO:0005524//ATP binding;GO:0016301//kinase activity;GO:0016740//transferase activity;GO:0016776//phosphotransferase activity, phosphate group as acceptor;GO:0019205//nucleobase-containing compound kinase activity	GO:0006139//nucleobase-containing compound metabolic process;GO:0006165//nucleoside diphosphate phosphorylation;GO:0006172//ADP biosynthetic process;GO:0016310//phosphorylation;GO:0046033//AMP metabolic process;GO:0046034//ATP metabolic process;GO:0046940//nucleoside monophosphate phosphorylation	--
ENSRNOG00000000127	0	925.814	Kpna6	karyopherin subunit alpha 6 [Source:RGD Symbol;Acc:1306570]	Genetic Information Processing;Human Diseases;Human Diseases	Translation;Infectious disease: viral;Cancer: overview	ko03013//Nucleocytoplasmic transport;ko05164//Influenza A;ko05207//Chemical carcinogenesis - receptor activation	K15042;K15042;K15042	GO:0005634//nucleus;GO:0005654//nucleoplasm;GO:0005737//cytoplasm;GO:0042564//NLS-dependent protein nuclear import complex;GO:0043657//host cell	GO:0005515//protein binding;GO:0008139//nuclear localization sequence binding;GO:0061608//nuclear import signal receptor activity	GO:0006606//protein import into nucleus;GO:0006607//NLS-bearing protein import into nucleus;GO:0015031//protein transport;GO:0019079//viral genome replication;GO:0045944//positive regulation of transcription by RNA polymerase II;GO:0060135//maternal process involved in female pregnancy;GO:0075506//entry of viral genome into host nucleus through nuclear pore complex via importin;GO:1900017//positi…	--
ENSRNOG00000000133	0	497.911	Txndc15	thioredoxin domain containing 15 [Source:RGD Symbol;Acc:1304696]	Metabolism;Metabolism	Global and overview maps;Metabolism of cofactors and vitamins	ko01100//Metabolic pathways;ko00790//Folate biosynthesis	K01724;K01724	GO:0005634//nucleus;GO:0005886//plasma membrane;GO:0005929//cilium;GO:0016020//membrane;GO:0016021//integral component of membrane;GO:0042995//cell projection;GO:0060170//ciliary membrane	GO:0004505//phenylalanine 4-monooxygenase activity;GO:0008124//4-alpha-hydroxytetrahydrobiopterin dehydratase activity;GO:0016829//lyase activity;GO:0042802//identical protein binding	GO:0006729//tetrahydrobiopterin biosynthetic process;GO:0019293//tyrosine biosynthetic process, by oxidation of phenylalanine;GO:0030030//cell projection organization;GO:0045880//positive regulation of smoothened signaling pathway;GO:0045893//positive regulation of transcription, DNA-templated;GO:0060271//cilium assembly	--
ENSRNOG00000000137	0	179.045	Ly86	lymphocyte antigen 86 [Source:RGD Symbol;Acc:1309936]	-	-	-	-	-	-	GO:0006955//immune response;GO:0031666//positive regulation of lipopolysaccharide-mediated signaling pathway;GO:0045087//innate immune response	--
ENSRNOG00000000150	0	218.821	Dnajc1	DnaJ heat shock protein family (Hsp40) member C1 [Source:RGD Symbol;Acc:2322144]	Genetic Information Processing	Folding, sorting and degradation	ko04141//Protein processing in endoplasmic reticulum	K09521	GO:0005783//endoplasmic reticulum;GO:0005886//plasma membrane;GO:0016020//membrane;GO:0016021//integral component of membrane	GO:0051087//chaperone binding	GO:0006417//regulation of translation;GO:0006457//protein folding;GO:0050708//regulation of protein secretion	MYB
ENSRNOG00000000151	0	152.805	Ldlrap1	low density lipoprotein receptor adaptor protein 1 [Source:RGD Symbol;Acc:1563417]	Cellular Processes;Organismal Systems	Transport and catabolism;Digestive system	ko04144//Endocytosis;ko04979//Cholesterol metabolism	K12474;K12474	GO:0005737//cytoplasm;GO:0005769//early endosome;GO:0005829//cytosol;GO:0005883//neurofilament;GO:0009898//cytoplasmic side of plasma membrane;GO:0009925//basal plasma membrane;GO:0030424//axon;GO:0055037//recycling endosome	GO:0001540//amyloid-beta binding;GO:0001784//phosphotyrosine residue binding;GO:0003674//molecular_function;GO:0005515//protein binding;GO:0005546//phosphatidylinositol-4,5-bisphosphate binding;GO:0030159//signaling receptor complex adaptor activity;GO:0030276//clathrin binding;GO:0035591//signaling adaptor activity;GO:0035612//AP-2 adaptor complex binding;GO:0035615//clathrin adaptor activity;GO…	GO:0006629//lipid metabolic process;GO:0006897//endocytosis;GO:0006898//receptor-mediated endocytosis;GO:0008150//biological_process;GO:0008202//steroid metabolic process;GO:0008203//cholesterol metabolic process;GO:0031623//receptor internalization;GO:0034383//low-density lipoprotein particle clearance;GO:0042632//cholesterol homeostasis;GO:0042982//amyloid precursor protein metabolic process;GO…	--
ENSRNOG00000000155	0	740.375	Cog3	component of oligomeric golgi complex 3 [Source:RGD Symbol;Acc:1304555]	-	-	-	-	GO:0005794//Golgi apparatus;GO:0005801//cis-Golgi network;GO:0005829//cytosol;GO:0005886//plasma membrane;GO:0016020//membrane;GO:0017119//Golgi transport complex	-	GO:0000301//retrograde transport, vesicle recycling within Golgi;GO:0006486//protein glycosylation;GO:0006886//intracellular protein transport;GO:0006888//endoplasmic reticulum to Golgi vesicle-mediated transport;GO:0006890//retrograde vesicle-mediated transport, Golgi to endoplasmic reticulum;GO:0006891//intra-Golgi vesicle-mediated transport;GO:0007030//Golgi organization;GO:0015031//protein tr…	--
ENSRNOG00000000157	0	368.64	Atg12	autophagy related 12 [Source:RGD Symbol;Acc:1306306]	Cellular Processes;Organismal Systems;Environmental Information Processing;Organismal Systems;Cellular Processes	Transport and catabolism;Immune system;Signal transduction;Immune system;Transport and catabolism	ko04140//Autophagy - animal;ko04621//NOD-like receptor signaling pathway;ko04068//FoxO signaling pathway;ko04622//RIG-I-like receptor signaling pathway;ko04136//Autophagy - other	K08336;K08336;K08336;K08336;K08336	GO:0005654//nucleoplasm;GO:0005737//cytoplasm;GO:0005776//autophagosome;GO:0016020//membrane;GO:0032991//protein-containing complex;GO:0034045//phagophore assembly site membrane;GO:0034274//Atg12-Atg5-Atg16 complex;GO:0043231//intracellular membrane-bounded organelle;GO:1990234//transferase complex	GO:0005515//protein binding	GO:0000045//autophagosome assembly;GO:0000422//autophagy of mitochondrion;GO:0002376//immune system process;GO:0006497//protein lipidation;GO:0006501//C-terminal protein lipidation;GO:0006914//autophagy;GO:0016236//macroautophagy;GO:0032480//negative regulation of type I interferon production;GO:0044804//autophagy of nucleus;GO:0045087//innate immune response;GO:0045824//negative regulation of in…	--
ENSRNOG00000000161	0	204.182	Chm	CHM Rab escort protein [Source:RGD Symbol;Acc:2340]	-	-	-	-	GO:0005737//cytoplasm;GO:0005829//cytosol;GO:0005968//Rab-protein geranylgeranyltransferase complex	GO:0005092//GDP-dissociation inhibitor activity;GO:0005096//GTPase activator activity;GO:0031267//small GTPase binding	GO:0006612//protein targeting to membrane;GO:0006886//intracellular protein transport;GO:0007264//small GTPase mediated signal transduction;GO:0018344//protein geranylgeranylation;GO:0050790//regulation of catalytic activity	--
ENSRNOG00000000164	0.00108713	21425.1	Lamp2	lysosomal-associated membrane protein 2 [Source:MGI Symbol;Acc:MGI:96748]	Cellular Processes;Cellular Processes;Human Diseases;Cellular Processes	Transport and catabolism;Transport and catabolism;Infectious disease: bacterial;Transport and catabolism	ko04140//Autophagy - animal;ko04145//Phagosome;ko05152//Tuberculosis;ko04142//Lysosome	K06528;K06528;K06528;K06528	GO:0000421//autophagosome membrane;GO:0005615//extracellular space;GO:0005764//lysosome;GO:0005765//lysosomal membrane;GO:0005768//endosome;GO:0005770//late endosome;GO:0005886//plasma membrane;GO:0010008//endosome membrane;GO:0016020//membrane;GO:0016021//integral component of membrane;GO:0030670//phagocytic vesicle membrane;GO:0031088//platelet dense granule membrane;GO:0031410//cytoplasmic ves…	GO:0003674//molecular_function;GO:0005515//protein binding;GO:0019899//enzyme binding;GO:0019904//protein domain specific binding	GO:0006605//protein targeting;GO:0006914//autophagy;GO:0008150//biological_process;GO:0009267//cellular response to starvation;GO:0031647//regulation of protein stability;GO:0046716//muscle cell cellular homeostasis;GO:0050821//protein stabilization;GO:0061684//chaperone-mediated autophagy;GO:0061740//protein targeting to lysosome involved in chaperone-mediated autophagy;GO:0072594//establishment…	--
ENSRNOG00000000168	0	611.149	Gatm	glycine amidinotransferase [Source:RGD Symbol;Acc:71090]	Metabolism;Metabolism;Metabolism	Global and overview maps;Amino acid metabolism;Amino acid metabolism	ko01100//Metabolic pathways;ko00330//Arginine and proline metabolism;ko00260//Glycine, serine and threonine metabolism	K00613;K00613;K00613	GO:0005739//mitochondrion;GO:0005743//mitochondrial inner membrane;GO:0005758//mitochondrial intermembrane space;GO:0016020//membrane	GO:0015067//amidinotransferase activity;GO:0015068//glycine amidinotransferase activity;GO:0016740//transferase activity	GO:0006600//creatine metabolic process;GO:0006601//creatine biosynthetic process;GO:0007611//learning or memory;GO:0014889//muscle atrophy;GO:0120162//positive regulation of cold-induced thermogenesis	--
ENSRNOG00000000169	0	28.8237	Spata5l1	spermatogenesis associated 5-like 1 [Source:RGD Symbol;Acc:1595990]	-	-	-	-	GO:0005737//cytoplasm;GO:0005819//spindle	GO:0005524//ATP binding;GO:0016887//ATP hydrolysis activity	-	--
ENSRNOG00000000172	0	522.2	Sqor	sulfide quinone oxidoreductase [Source:RGD Symbol;Acc:1564504]	Metabolism;Metabolism	Global and overview maps;Energy metabolism	ko01100//Metabolic pathways;ko00920//Sulfur metabolism	K22470;K22470	GO:0005739//mitochondrion;GO:0005743//mitochondrial inner membrane	GO:0016491//oxidoreductase activity;GO:0070224//sulfide:quinone oxidoreductase activity;GO:0071949//FAD binding	GO:0070221//sulfide oxidation, using sulfide:quinone oxidoreductase;GO:0070813//hydrogen sulfide metabolic process	--
ENSRNOG00000000185	0	987.434	Mpst	mercaptopyruvate sulfurtransferase [Source:RGD Symbol;Acc:620065]	Metabolism;Metabolism;Metabolism;Genetic Information Processing	Global and overview maps;Amino acid metabolism;Energy metabolism;Folding, sorting and degradation	ko01100//Metabolic pathways;ko00270//Cysteine and methionine metabolism;ko00920//Sulfur metabolism;ko04122//Sulfur relay system	K01011;K01011;K01011;K01011	GO:0005737//cytoplasm;GO:0005739//mitochondrion;GO:0005829//cytosol;GO:0030054//cell junction;GO:0043005//neuron projection;GO:0045202//synapse	GO:0004792//thiosulfate sulfurtransferase activity;GO:0016740//transferase activity;GO:0016783//sulfurtransferase activity;GO:0016784//3-mercaptopyruvate sulfurtransferase activity;GO:0042802//identical protein binding	GO:0001822//kidney development;GO:0001889//liver development;GO:0019346//transsulfuration;GO:0021510//spinal cord development;GO:0070814//hydrogen sulfide biosynthetic process	--
ENSRNOG00000000195	0	1330	Vwa5a	von Willebrand factor A domain containing 5A [Source:RGD Symbol;Acc:735145]	-	-	-	-	-	-	-	--
ENSRNOG00000000201	0	774.918	Gsta5	glutathione S-transferase alpha 5 [Source:RGD Symbol;Acc:1593189]	Metabolism;Human Diseases;Human Diseases;Human Diseases;Human Diseases;Human Diseases;Human Diseases;Metabolism;Metabolism;Metabolism;Metabolism;Human Diseases	Global and overview maps;Cancer: overview;Cancer: overview;Cardiovascular disease;Cancer: specific types;Cancer: overview;Drug resistance: antineoplastic;Xenobiotics biodegradation and metabolism;Metabolism of other amino acids;Xenobiotics biodegradation and metabolism;Xenobiotics biodegradation and metabolism;Cancer: overview	ko01100//Metabolic pathways;ko05200//Pathways in cancer;ko05208//Chemical carcinogenesis - reactive oxygen species;ko05418//Fluid shear stress and atherosclerosis;ko05225//Hepatocellular carcinoma;ko05207//Chemical carcinogenesis - receptor activation;ko01524//Platinum drug resistance;ko00983//Drug metabolism - other enzymes;ko00480//Glutathione metabolism;ko00980//Metabolism of xenobiotics by cy…	K00799;K00799;K00799;K00799;K00799;K00799;K00799;K00799;K00799;K00799;K00799;K00799	-	GO:0004364//glutathione transferase activity;GO:0005515//protein binding	GO:0006749//glutathione metabolic process;GO:0006805//xenobiotic metabolic process;GO:0009617//response to bacterium;GO:0035634//response to stilbenoid	--
ENSRNOG00000029861	0	774.918	Gsta2	glutathione S-transferase alpha 2 [Source:RGD Symbol;Acc:2754]	Metabolism;Human Diseases;Human Diseases;Human Diseases;Human Diseases;Human Diseases;Human Diseases;Metabolism;Metabolism;Metabolism;Metabolism;Human Diseases	Global and overview maps;Cancer: overview;Cancer: overview;Cardiovascular disease;Cancer: specific types;Cancer: overview;Drug resistance: antineoplastic;Xenobiotics biodegradation and metabolism;Metabolism of other amino acids;Xenobiotics biodegradation and metabolism;Xenobiotics biodegradation and metabolism;Cancer: overview	ko01100//Metabolic pathways;ko05200//Pathways in cancer;ko05208//Chemical carcinogenesis - reactive oxygen species;ko05418//Fluid shear stress and atherosclerosis;ko05225//Hepatocellular carcinoma;ko05207//Chemical carcinogenesis - receptor activation;ko01524//Platinum drug resistance;ko00983//Drug metabolism - other enzymes;ko00480//Glutathione metabolism;ko00980//Metabolism of xenobiotics by cy…	K00799;K00799;K00799;K00799;K00799;K00799;K00799;K00799;K00799;K00799;K00799;K00799	GO:0005737//cytoplasm;GO:0005829//cytosol;GO:0031090//organelle membrane	GO:0004364//glutathione transferase activity;GO:0004601//peroxidase activity;GO:0004602//glutathione peroxidase activity;GO:0004769//steroid delta-isomerase activity;GO:0005504//fatty acid binding;GO:0005515//protein binding;GO:0016491//oxidoreductase activity;GO:0016740//transferase activity;GO:0016853//isomerase activity;GO:0035731//dinitrosyl-iron complex binding;GO:0042803//protein homodimeri…	GO:0006629//lipid metabolic process;GO:0006693//prostaglandin metabolic process;GO:0006749//glutathione metabolic process;GO:0006805//xenobiotic metabolic process;GO:0007568//aging;GO:0009410//response to xenobiotic stimulus;GO:0030855//epithelial cell differentiation;GO:0031667//response to nutrient levels;GO:0042178//xenobiotic catabolic process;GO:0043651//linoleic acid metabolic process;GO:00…	--
ENSRNOG00000000204	0	10341.4	Syncrip	synaptotagmin binding, cytoplasmic RNA interacting protein [Source:RGD Symbol;Acc:1305683]	-	-	-	-	GO:0005634//nucleus;GO:0005654//nucleoplasm;GO:0005681//spliceosomal complex;GO:0005737//cytoplasm;GO:0005783//endoplasmic reticulum;GO:0005829//cytosol;GO:0016020//membrane;GO:0043025//neuronal cell body;GO:0043231//intracellular membrane-bounded organelle;GO:0070937//CRD-mediated mRNA stability complex;GO:0071013//catalytic step 2 spliceosome;GO:0071204//histone pre-mRNA 3'end processing comple…	GO:0003676//nucleic acid binding;GO:0003723//RNA binding;GO:0003729//mRNA binding;GO:0003730//mRNA 3'-UTR binding;GO:0008143//poly(A) binding;GO:0048027//mRNA 5'-UTR binding	GO:0006397//mRNA processing;GO:0007623//circadian rhythm;GO:0008380//RNA splicing;GO:0017148//negative regulation of translation;GO:0045727//positive regulation of translation;GO:0070934//CRD-mediated mRNA stabilization;GO:0071346//cellular response to interferon-gamma;GO:0090367//negative regulation of mRNA modification;GO:1900152//negative regulation of nuclear-transcribed mRNA catabolic proces…	--
ENSRNOG00000000219	0	924.797	Ano10	anoctamin 10 [Source:RGD Symbol;Acc:1308260]	-	-	-	-	GO:0005886//plasma membrane;GO:0016020//membrane;GO:0016021//integral component of membrane;GO:0043231//intracellular membrane-bounded organelle	GO:0005227//calcium activated cation channel activity;GO:0005229//intracellular calcium activated chloride channel activity	GO:0006812//cation transport;GO:0006821//chloride transport;GO:0034220//ion transmembrane transport;GO:0055085//transmembrane transport;GO:0098655//cation transmembrane transport	--
ENSRNOG00000000221	0	956.316	Abhd5	abhydrolase domain containing 5, lysophosphatidic acid acyltransferase [Source:RGD Symbol;Acc:1303237]	Organismal Systems	Endocrine system	ko04923//Regulation of lipolysis in adipocytes	K13699	GO:0005654//nucleoplasm;GO:0005737//cytoplasm;GO:0005739//mitochondrion;GO:0005811//lipid droplet;GO:0005829//cytosol;GO:0043231//intracellular membrane-bounded organelle	GO:0003841//1-acylglycerol-3-phosphate O-acyltransferase activity;GO:0005515//protein binding;GO:0016740//transferase activity;GO:0016746//acyltransferase activity;GO:0042171//lysophosphatidic acid acyltransferase activity;GO:0052689//carboxylic ester hydrolase activity	GO:0006629//lipid metabolic process;GO:0006631//fatty acid metabolic process;GO:0006654//phosphatidic acid biosynthetic process;GO:0008654//phospholipid biosynthetic process;GO:0010891//negative regulation of sequestering of triglyceride;GO:0010898//positive regulation of triglyceride catabolic process;GO:0030154//cell differentiation;GO:0050996//positive regulation of lipid catabolic process;GO:…	--
ENSRNOG00000000237	0	262.461	RGD1310429	similar to Protein Njmu-R1 [Source:RGD Symbol;Acc:1310429]	-	-	-	-	GO:0005802//trans-Golgi network;GO:0031410//cytoplasmic vesicle	-	GO:0006886//intracellular protein transport;GO:0099041//vesicle tethering to Golgi	--
ENSRNOG00000000244	0	356.009	Coil	coilin [Source:RGD Symbol;Acc:62031]	-	-	-	-	GO:0001674//female germ cell nucleus;GO:0005634//nucleus;GO:0015030//Cajal body	GO:0008022//protein C-terminus binding;GO:0015036//disulfide oxidoreductase activity;GO:0030619//U1 snRNA binding;GO:0030620//U2 snRNA binding;GO:0042802//identical protein binding	GO:0000387//spliceosomal snRNP assembly	--
ENSRNOG00000000248	0	11934.8	Srsf2	serine and arginine rich splicing factor 2 [Source:RGD Symbol;Acc:1359422]	Human Diseases;Genetic Information Processing	Infectious disease: viral;Transcription	ko05168//Herpes simplex virus 1 infection;ko03040//Spliceosome	K12891;K12891	GO:0005634//nucleus;GO:0005681//spliceosomal complex;GO:0005726//perichromatin fibrils;GO:0005737//cytoplasm;GO:0016607//nuclear speck;GO:0035061//interchromatin granule	GO:0003676//nucleic acid binding;GO:0003723//RNA binding;GO:0005080//protein kinase C binding;GO:0036002//pre-mRNA binding	GO:0000278//mitotic cell cycle;GO:0000381//regulation of alternative mRNA splicing, via spliceosome;GO:0000398//mRNA splicing, via spliceosome;GO:0006397//mRNA processing;GO:0008380//RNA splicing;GO:0033197//response to vitamin E	--
ENSRNOG00000000250	0	947.988	Jmjd6	jumonji domain containing 6, arginine demethylase and lysine hydroxylase [Source:RGD Symbol;Acc:1305395]	-	-	-	-	GO:0005575//cellular_component;GO:0005634//nucleus;GO:0005654//nucleoplasm;GO:0005730//nucleolus;GO:0005737//cytoplasm;GO:0005829//cytosol;GO:0005886//plasma membrane;GO:1990904//ribonucleoprotein complex	GO:0003674//molecular_function;GO:0003723//RNA binding;GO:0003727//single-stranded RNA binding;GO:0005506//iron ion binding;GO:0016491//oxidoreductase activity;GO:0032451//demethylase activity;GO:0032452//histone demethylase activity;GO:0033746//histone H3-methyl-arginine-2 demethylase activity;GO:0033749//histone H3-methyl-arginine-3 demethylase activity;GO:0035515//oxidative RNA demethylase act…	GO:0001568//blood vessel development;GO:0001822//kidney development;GO:0002040//sprouting angiogenesis;GO:0006325//chromatin organization;GO:0006397//mRNA processing;GO:0006482//protein demethylation;GO:0006909//phagocytosis;GO:0007166//cell surface receptor signaling pathway;GO:0007507//heart development;GO:0008150//biological_process;GO:0008380//RNA splicing;GO:0018395//peptidyl-lysine hydroxyl…	--
ENSRNOG00000000258	0	168.303	Prmt7	protein arginine methyltransferase 7 [Source:RGD Symbol;Acc:1304869]	-	-	-	-	GO:0001650//fibrillar center;GO:0005575//cellular_component;GO:0005634//nucleus;GO:0005654//nucleoplasm;GO:0005737//cytoplasm;GO:0005829//cytosol	GO:0003674//molecular_function;GO:0008168//methyltransferase activity;GO:0008469//histone-arginine N-methyltransferase activity;GO:0008757//S-adenosylmethionine-dependent methyltransferase activity;GO:0016274//protein-arginine N-methyltransferase activity;GO:0016277//[myelin basic protein]-arginine N-methyltransferase activity;GO:0016740//transferase activity;GO:0035241//protein-arginine omega-N …	GO:0000387//spliceosomal snRNP assembly;GO:0006325//chromatin organization;GO:0006349//regulation of gene expression by genetic imprinting;GO:0006479//protein methylation;GO:0008150//biological_process;GO:0016571//histone methylation;GO:0018216//peptidyl-arginine methylation;GO:0019918//peptidyl-arginine methylation, to symmetrical-dimethyl arginine;GO:0030154//cell differentiation;GO:0032259//me…	--
ENSRNOG00000000264	0.00154583	153.914	Def8	differentially expressed in FDCP 8 homolog [Source:RGD Symbol;Acc:1309008]	-	-	-	-	-	GO:0046872//metal ion binding	GO:0032418//lysosome localization;GO:0035556//intracellular signal transduction;GO:0045780//positive regulation of bone resorption;GO:1900029//positive regulation of ruffle assembly	--
ENSRNOG00000000279	0	872.346	Rtn4ip1	reticulon 4 interacting protein 1 [Source:RGD Symbol;Acc:1563384]	-	-	-	-	GO:0005739//mitochondrion;GO:0005741//mitochondrial outer membrane	GO:0008270//zinc ion binding;GO:0016491//oxidoreductase activity	GO:0050773//regulation of dendrite development	--
ENSRNOG00000000283	0	81.2418	Ess2	ess-2 splicing factor homolog [Source:RGD Symbol;Acc:1308218]	-	-	-	-	GO:0005634//nucleus;GO:0071013//catalytic step 2 spliceosome	-	GO:0007399//nervous system development	--
ENSRNOG00000000304	0.00655388	101.705	Cd164	CD164 molecule [Source:RGD Symbol;Acc:70942]	Cellular Processes	Transport and catabolism	ko04142//Lysosome	K06546	GO:0005764//lysosome;GO:0005765//lysosomal membrane;GO:0005768//endosome;GO:0005886//plasma membrane;GO:0010008//endosome membrane;GO:0016020//membrane;GO:0016021//integral component of membrane;GO:0031410//cytoplasmic vesicle	-	GO:0007155//cell adhesion;GO:0007157//heterophilic cell-cell adhesion via plasma membrane cell adhesion molecules;GO:0007517//muscle organ development	--
ENSRNOG00000000312	0	358.364	Fig4	FIG4 phosphoinositide 5-phosphatase [Source:RGD Symbol;Acc:1311375]	Metabolism;Human Diseases;Human Diseases;Metabolism	Global and overview maps;Neurodegenerative disease;Neurodegenerative disease;Carbohydrate metabolism	ko01100//Metabolic pathways;ko05022//Pathways of neurodegeneration - multiple diseases;ko05014//Amyotrophic lateral sclerosis;ko00562//Inositol phosphate metabolism	K22913;K22913;K22913;K22913	GO:0005783//endoplasmic reticulum;GO:0005794//Golgi apparatus;GO:0005811//lipid droplet;GO:0010008//endosome membrane;GO:0016020//membrane;GO:0043231//intracellular membrane-bounded organelle;GO:0055037//recycling endosome	GO:0004438//phosphatidylinositol-3-phosphatase activity;GO:0016791//phosphatase activity;GO:0034593//phosphatidylinositol bisphosphate phosphatase activity;GO:0043812//phosphatidylinositol-4-phosphate phosphatase activity;GO:0043813//phosphatidylinositol-3,5-bisphosphate 5-phosphatase activity	GO:0007033//vacuole organization;GO:0007626//locomotory behavior;GO:0010976//positive regulation of neuron projection development;GO:0031642//negative regulation of myelination;GO:0032288//myelin assembly;GO:0036092//phosphatidylinositol-3-phosphate biosynthetic process;GO:0043473//pigmentation;GO:0046488//phosphatidylinositol metabolic process;GO:0046856//phosphatidylinositol dephosphorylation;G…	--
ENSRNOG00000000314	0	2713.25	Sec63	SEC63 homolog, protein translocation regulator [Source:RGD Symbol;Acc:1304984]	Genetic Information Processing;Genetic Information Processing	Folding, sorting and degradation;Folding, sorting and degradation	ko04141//Protein processing in endoplasmic reticulum;ko03060//Protein export	K09540;K09540	GO:0005783//endoplasmic reticulum;GO:0016020//membrane;GO:0016021//integral component of membrane;GO:0031207//Sec62/Sec63 complex	GO:0008320//protein transmembrane transporter activity	GO:0001889//liver development;GO:0006614//SRP-dependent cotranslational protein targeting to membrane;GO:0006620//posttranslational protein targeting to endoplasmic reticulum membrane;GO:0006807//nitrogen compound metabolic process;GO:0010259//multicellular organism aging;GO:0015031//protein transport;GO:0031204//posttranslational protein targeting to membrane, translocation	--
ENSRNOG00000000320	0	1351.68	AABR07045462.1	CAF5198520.1 unnamed protein product [Ranitomeya imitator]	-	-	-	-	GO:0005739//mitochondrion;GO:0042719//mitochondrial intermembrane space protein transporter complex	-	-	--
ENSRNOG00000000322	0	541.527	Atg5	autophagy related 5 [Source:RGD Symbol;Acc:1359580]	Cellular Processes;Organismal Systems;Cellular Processes;Organismal Systems;Organismal Systems;Organismal Systems;Cellular Processes;Cellular Processes	Transport and catabolism;Immune system;Transport and catabolism;Aging;Aging;Immune system;Cell growth and death;Transport and catabolism	ko04140//Autophagy - animal;ko04621//NOD-like receptor signaling pathway;ko04137//Mitophagy - animal;ko04211//Longevity regulating pathway;ko04213//Longevity regulating pathway - multiple species;ko04622//RIG-I-like receptor signaling pathway;ko04216//Ferroptosis;ko04136//Autophagy - other	K08339;K08339;K08339;K08339;K08339;K08339;K08339;K08339	GO:0005737//cytoplasm;GO:0005776//autophagosome;GO:0005930//axoneme;GO:0016020//membrane;GO:0030424//axon;GO:0032991//protein-containing complex;GO:0034045//phagophore assembly site membrane;GO:0034274//Atg12-Atg5-Atg16 complex;GO:0044233//mitochondria-associated endoplasmic reticulum membrane;GO:1990234//transferase complex	GO:0005515//protein binding	GO:0000045//autophagosome assembly;GO:0000422//autophagy of mitochondrion;GO:0001974//blood vessel remodeling;GO:0002376//immune system process;GO:0002718//regulation of cytokine production involved in immune response;GO:0006497//protein lipidation;GO:0006501//C-terminal protein lipidation;GO:0006914//autophagy;GO:0006915//apoptotic process;GO:0006995//cellular response to nitrogen starvation;GO:…	--
ENSRNOG00000000327	0	82.1148	Hace1	HECT domain and ankyrin repeat containing, E3 ubiquitin protein ligase 1 [Source:RGD Symbol;Acc:1306114]	-	-	-	-	GO:0000139//Golgi membrane;GO:0005634//nucleus;GO:0005737//cytoplasm;GO:0005783//endoplasmic reticulum;GO:0005794//Golgi apparatus;GO:0016020//membrane;GO:0032580//Golgi cisterna membrane	GO:0004842//ubiquitin-protein transferase activity;GO:0005515//protein binding;GO:0016740//transferase activity;GO:0031267//small GTPase binding;GO:0061630//ubiquitin protein ligase activity	GO:0000209//protein polyubiquitination;GO:0006511//ubiquitin-dependent protein catabolic process;GO:0007030//Golgi organization;GO:0007049//cell cycle;GO:0016567//protein ubiquitination;GO:0030334//regulation of cell migration;GO:0043161//proteasome-mediated ubiquitin-dependent protein catabolic process;GO:0045732//positive regulation of protein catabolic process;GO:0061025//membrane fusion;GO:00…	--
ENSRNOG00000000340	0	2178.05	Rtraf	RNA transcription, translation and transport factor [Source:RGD Symbol;Acc:1304704]	-	-	-	-	GO:0005634//nucleus;GO:0005737//cytoplasm;GO:0005813//centrosome;GO:0048471//perinuclear region of cytoplasm;GO:0072669//tRNA-splicing ligase complex;GO:0072686//mitotic spindle	GO:0000993//RNA polymerase II complex binding;GO:0003723//RNA binding;GO:0005515//protein binding;GO:0042802//identical protein binding	GO:0006388//tRNA splicing, via endonucleolytic cleavage and ligation;GO:0006469//negative regulation of protein kinase activity;GO:0045944//positive regulation of transcription by RNA polymerase II	--
ENSRNOG00000000387	0	113.637	Dna2	DNA replication helicase/nuclease 2 [Source:RGD Symbol;Acc:1306791]	Genetic Information Processing	Replication and repair	ko03030//DNA replication	K10742	GO:0005634//nucleus;GO:0005654//nucleoplasm;GO:0005739//mitochondrion;GO:0005743//mitochondrial inner membrane;GO:0005760//gamma DNA polymerase complex;GO:0016020//membrane;GO:0016021//integral component of membrane;GO:0042645//mitochondrial nucleoid	GO:0000166//nucleotide binding;GO:0003677//DNA binding;GO:0003678//DNA helicase activity;GO:0003824//catalytic activity;GO:0004386//helicase activity;GO:0004518//nuclease activity;GO:0004519//endonuclease activity;GO:0005524//ATP binding;GO:0016787//hydrolase activity;GO:0016887//ATP hydrolysis activity;GO:0016890//site-specific endodeoxyribonuclease activity, specific for altered base;GO:0017108…	GO:0000076//DNA replication checkpoint signaling;GO:0000729//DNA double-strand break processing;GO:0006260//DNA replication;GO:0006264//mitochondrial DNA replication;GO:0006281//DNA repair;GO:0006284//base-excision repair;GO:0006807//nitrogen compound metabolic process;GO:0006974//cellular response to DNA damage stimulus;GO:0008152//metabolic process;GO:0032508//DNA duplex unwinding;GO:0033567//D…	--
ENSRNOG00000000392	0	1178.1	Supv3l1	Suv3 like RNA helicase [Source:RGD Symbol;Acc:1305565]	-	-	-	-	GO:0005634//nucleus;GO:0005739//mitochondrion;GO:0005759//mitochondrial matrix;GO:0042645//mitochondrial nucleoid;GO:0045025//mitochondrial degradosome	GO:0000166//nucleotide binding;GO:0003677//DNA binding;GO:0003678//DNA helicase activity;GO:0003724//RNA helicase activity;GO:0003725//double-stranded RNA binding;GO:0004386//helicase activity;GO:0005524//ATP binding;GO:0016787//hydrolase activity;GO:0016817//hydrolase activity, acting on acid anhydrides;GO:0016887//ATP hydrolysis activity;GO:0034458//3'-5' RNA helicase activity;GO:0042803//prote…	GO:0000958//mitochondrial mRNA catabolic process;GO:0000962//positive regulation of mitochondrial RNA catabolic process;GO:0000965//mitochondrial RNA 3'-end processing;GO:0006310//DNA recombination;GO:0006401//RNA catabolic process;GO:0030307//positive regulation of cell growth;GO:0032508//DNA duplex unwinding;GO:0035945//mitochondrial ncRNA surveillance;GO:0035946//mitochondrial mRNA surveillanc…	--
ENSRNOG00000000395	0	171.453	Kifbp	kinesin family binding protein [Source:RGD Symbol;Acc:1593126]	-	-	-	-	GO:0005737//cytoplasm;GO:0005739//mitochondrion;GO:0005856//cytoskeleton	GO:0005515//protein binding;GO:0019894//kinesin binding	GO:0001701//in utero embryonic development;GO:0006839//mitochondrial transport	--
ENSRNOG00000000396	0	564.975	Ddx50	DExD-box helicase 50 [Source:RGD Symbol;Acc:1310934]	-	-	-	-	GO:0005730//nucleolus;GO:0005886//plasma membrane	GO:0000166//nucleotide binding;GO:0003676//nucleic acid binding;GO:0003723//RNA binding;GO:0003724//RNA helicase activity;GO:0004386//helicase activity;GO:0005524//ATP binding;GO:0016787//hydrolase activity	-	--
ENSRNOG00000000397	0	1694.54	Ccar1	cell division cycle and apoptosis regulator 1 [Source:RGD Symbol;Acc:1560358]	-	-	-	-	GO:0005634//nucleus;GO:0005641//nuclear envelope lumen;GO:0005737//cytoplasm	GO:0000978//RNA polymerase II cis-regulatory region sequence-specific DNA binding;GO:0003713//transcription coactivator activity;GO:0003714//transcription corepressor activity;GO:0030374//nuclear receptor coactivator activity	GO:0006355//regulation of transcription, DNA-templated;GO:0007049//cell cycle;GO:0008284//positive regulation of cell population proliferation;GO:0030335//positive regulation of cell migration;GO:0043065//positive regulation of apoptotic process;GO:0045892//negative regulation of transcription, DNA-templated;GO:0045893//positive regulation of transcription, DNA-templated;GO:0051301//cell division	--
ENSRNOG00000000408	0	1543.08	Gopc	golgi associated PDZ and coiled-coil motif containing [Source:RGD Symbol;Acc:1309512]	-	-	-	-	GO:0005737//cytoplasm;GO:0005794//Golgi apparatus;GO:0005886//plasma membrane;GO:0016020//membrane;GO:0030140//trans-Golgi network transport vesicle;GO:0032991//protein-containing complex;GO:0045202//synapse	GO:0005109//frizzled binding;GO:0005515//protein binding;GO:0008022//protein C-terminus binding;GO:0030695//GTPase regulator activity;GO:0042802//identical protein binding;GO:0042803//protein homodimerization activity;GO:0044325//transmembrane transporter binding	GO:0007289//spermatid nucleus differentiation;GO:0010360//negative regulation of anion channel activity;GO:0043004//cytoplasmic sequestering of CFTR protein;GO:0050790//regulation of catalytic activity;GO:2000009//negative regulation of protein localization to cell surface	--
ENSRNOG00000000411	0	59.6267	Nus1	NUS1 dehydrodolichyl diphosphate synthase subunit [Source:RGD Symbol;Acc:1307879]	Metabolism	Metabolism of terpenoids and polyketides	ko00900//Terpenoid backbone biosynthesis	K19177	GO:0005783//endoplasmic reticulum;GO:0005789//endoplasmic reticulum membrane;GO:0016020//membrane;GO:0016021//integral component of membrane;GO:1904423//dehydrodolichyl diphosphate synthase complex	GO:0004659//prenyltransferase activity;GO:0016740//transferase activity;GO:0016765//transferase activity, transferring alkyl or aryl (other than methyl) groups;GO:0045547//dehydrodolichyl diphosphate synthase activity	GO:0006486//protein glycosylation;GO:0006489//dolichyl diphosphate biosynthetic process;GO:0019408//dolichol biosynthetic process;GO:0032383//regulation of intracellular cholesterol transport;GO:0035268//protein mannosylation;GO:0038084//vascular endothelial growth factor signaling pathway;GO:0042632//cholesterol homeostasis;GO:0043536//positive regulation of blood vessel endothelial cell migrati…	--
ENSRNOG00000000417	0	1536.79	Numa1	nuclear mitotic apparatus protein 1 [Source:RGD Symbol;Acc:1308777]	-	-	-	-	GO:0000139//Golgi membrane;GO:0000922//spindle pole;GO:0005634//nucleus;GO:0005654//nucleoplasm;GO:0005813//centrosome;GO:0005829//cytosol;GO:0005876//spindle microtubule;GO:0005938//cell cortex;GO:0016363//nuclear matrix;GO:0019897//extrinsic component of plasma membrane;GO:0030425//dendrite;GO:0031616//spindle pole centrosome;GO:0032991//protein-containing complex;GO:0035371//microtubule plus-e…	GO:0008017//microtubule binding;GO:0008022//protein C-terminus binding;GO:0015631//tubulin binding;GO:0019904//protein domain specific binding;GO:0035091//phosphatidylinositol binding;GO:0044877//protein-containing complex binding;GO:0051010//microtubule plus-end binding;GO:0051011//microtubule minus-end binding;GO:0070840//dynein complex binding;GO:0097718//disordered domain specific binding	GO:0000132//establishment of mitotic spindle orientation;GO:0001578//microtubule bundle formation;GO:0030513//positive regulation of BMP signaling pathway;GO:0030953//astral microtubule organization;GO:0031116//positive regulation of microtubule polymerization;GO:0032388//positive regulation of intracellular transport;GO:0045618//positive regulation of keratinocyte differentiation;GO:0051321//mei…	--
ENSRNOG00000000420	0	313.98	Nelfe	negative elongation factor complex member E [Source:RGD Symbol;Acc:1303325]	-	-	-	-	GO:0005634//nucleus;GO:0005654//nucleoplasm;GO:0005886//plasma membrane;GO:0016604//nuclear body;GO:0032021//NELF complex	GO:0003676//nucleic acid binding;GO:0003682//chromatin binding;GO:0003723//RNA binding	GO:0000122//negative regulation of transcription by RNA polymerase II;GO:0006355//regulation of transcription, DNA-templated;GO:0034244//negative regulation of transcription elongation from RNA polymerase II promoter;GO:0045944//positive regulation of transcription by RNA polymerase II;GO:0051571//positive regulation of histone H3-K4 methylation;GO:0070374//positive regulation of ERK1 and ERK2 ca…	--
ENSRNOG00000000421	0	532.372	Skiv2l	Ski2 like RNA helicase [Source:RGD Symbol;Acc:1303059]	Genetic Information Processing	Folding, sorting and degradation	ko03018//RNA degradation	K12599	GO:0055087//Ski complex	GO:0000166//nucleotide binding;GO:0003676//nucleic acid binding;GO:0003723//RNA binding;GO:0003724//RNA helicase activity;GO:0004386//helicase activity;GO:0005524//ATP binding;GO:0016787//hydrolase activity	GO:0006401//RNA catabolic process;GO:0070478//nuclear-transcribed mRNA catabolic process, 3'-5' exonucleolytic nonsense-mediated decay	--
ENSRNOG00000000422	0.00275229	109.06	Dxo	decapping exoribonuclease [Source:RGD Symbol;Acc:1303267]	-	-	-	-	GO:0005575//cellular_component;GO:0005634//nucleus;GO:0005654//nucleoplasm;GO:0005829//cytosol;GO:0005886//plasma membrane	GO:0000166//nucleotide binding;GO:0000287//magnesium ion binding;GO:0003674//molecular_function;GO:0003723//RNA binding;GO:0003729//mRNA binding;GO:0004518//nuclease activity;GO:0004527//exonuclease activity;GO:0008409//5'-3' exonuclease activity;GO:0016787//hydrolase activity;GO:0034353//RNA pyrophosphohydrolase activity;GO:0046872//metal ion binding;GO:0110152//RNA NAD-cap (NAD-forming) hydrola…	GO:0000956//nuclear-transcribed mRNA catabolic process;GO:0006402//mRNA catabolic process;GO:0008150//biological_process;GO:0050779//RNA destabilization;GO:0071028//nuclear mRNA surveillance;GO:0090305//nucleic acid phosphodiester bond hydrolysis;GO:0110155//NAD-cap decapping	--
ENSRNOG00000000435	0	274.59	Ppt2	palmitoyl-protein thioesterase 2 [Source:RGD Symbol;Acc:620375]	Metabolism;Cellular Processes;Metabolism;Metabolism	Global and overview maps;Transport and catabolism;Global and overview maps;Lipid metabolism	ko01100//Metabolic pathways;ko04142//Lysosome;ko01212//Fatty acid metabolism;ko00062//Fatty acid elongation	K01074;K01074;K01074;K01074	GO:0005764//lysosome;GO:0043231//intracellular membrane-bounded organelle	GO:0008474//palmitoyl-(protein) hydrolase activity;GO:0016787//hydrolase activity;GO:0016790//thiolester hydrolase activity;GO:0098599//palmitoyl hydrolase activity	GO:0098734//macromolecule depalmitoylation	--
ENSRNOG00000000437	0	1322.44	Agpat1	1-acylglycerol-3-phosphate O-acyltransferase 1 [Source:RGD Symbol;Acc:1303287]	Metabolism;Environmental Information Processing;Metabolism;Metabolism;Organismal Systems	Global and overview maps;Signal transduction;Lipid metabolism;Lipid metabolism;Digestive system	ko01100//Metabolic pathways;ko04072//Phospholipase D signaling pathway;ko00564//Glycerophospholipid metabolism;ko00561//Glycerolipid metabolism;ko04975//Fat digestion and absorption	K13509;K13509;K13509;K13509;K13509	GO:0005783//endoplasmic reticulum;GO:0016020//membrane;GO:0016021//integral component of membrane	GO:0003841//1-acylglycerol-3-phosphate O-acyltransferase activity;GO:0016740//transferase activity;GO:0016746//acyltransferase activity	GO:0001819//positive regulation of cytokine production;GO:0006629//lipid metabolic process;GO:0006654//phosphatidic acid biosynthetic process;GO:0008654//phospholipid biosynthetic process	--
ENSRNOG00000000440	0	23.9383	Pbx2	PBX homeobox 2 [Source:RGD Symbol;Acc:1303084]	-	-	-	-	GO:0005634//nucleus;GO:0005667//transcription regulator complex	GO:0000977//RNA polymerase II transcription regulatory region sequence-specific DNA binding;GO:0000978//RNA polymerase II cis-regulatory region sequence-specific DNA binding;GO:0000981//DNA-binding transcription factor activity, RNA polymerase II-specific;GO:0001228//DNA-binding transcription activator activity, RNA polymerase II-specific;GO:0003677//DNA binding;GO:0003682//chromatin binding;GO:0…	GO:0001654//eye development;GO:0006355//regulation of transcription, DNA-templated;GO:0006357//regulation of transcription by RNA polymerase II;GO:0007420//brain development;GO:0009887//animal organ morphogenesis;GO:0009954//proximal/distal pattern formation;GO:0030326//embryonic limb morphogenesis;GO:0045944//positive regulation of transcription by RNA polymerase II;GO:0048568//embryonic organ d…	Homeobox
ENSRNOG00000000441	0	83.3475	Gpsm3	G-protein signaling modulator 3 [Source:RGD Symbol;Acc:1303014]	-	-	-	-	GO:0005737//cytoplasm;GO:0005886//plasma membrane	GO:0005515//protein binding;GO:0030695//GTPase regulator activity	GO:0002690//positive regulation of leukocyte chemotaxis;GO:0006955//immune response;GO:0050727//regulation of inflammatory response;GO:0050729//positive regulation of inflammatory response;GO:0050790//regulation of catalytic activity;GO:1900017//positive regulation of cytokine production involved in inflammatory response	--
ENSRNOG00000000455	0	2138.49	Tap2	transporter 2, ATP binding cassette subfamily B member [Source:RGD Symbol;Acc:3818]	Human Diseases;Human Diseases;Human Diseases;Human Diseases;Cellular Processes;Organismal Systems;Environmental Information Processing;Human Diseases	Infectious disease: viral;Infectious disease: viral;Infectious disease: viral;Infectious disease: viral;Transport and catabolism;Immune system;Membrane transport;Immune disease	ko05170//Human immunodeficiency virus 1 infection;ko05168//Herpes simplex virus 1 infection;ko05169//Epstein-Barr virus infection;ko05163//Human cytomegalovirus infection;ko04145//Phagosome;ko04612//Antigen processing and presentation;ko02010//ABC transporters;ko05340//Primary immunodeficiency	K05654;K05654;K05654;K05654;K05654;K05654;K05654;K05654	GO:0016020//membrane;GO:0016021//integral component of membrane;GO:0030176//integral component of endoplasmic reticulum membrane;GO:0042825//TAP complex	GO:0000166//nucleotide binding;GO:0005524//ATP binding;GO:0015440//ABC-type peptide transporter activity;GO:0042287//MHC protein binding;GO:0046978//TAP1 binding;GO:0140359//ABC-type transporter activity;GO:1904680//peptide transmembrane transporter activity	GO:0001916//positive regulation of T cell mediated cytotoxicity;GO:0002237//response to molecule of bacterial origin;GO:0002250//adaptive immune response;GO:0002376//immune system process;GO:0002481//antigen processing and presentation of exogenous protein antigen via MHC class Ib, TAP-dependent;GO:0002485//antigen processing and presentation of endogenous peptide antigen via MHC class I via ER p…	--
ENSRNOG00000000456	0	1116.26	Psmb8	proteasome 20S subunit beta 8 [Source:RGD Symbol;Acc:3426]	Genetic Information Processing	Folding, sorting and degradation	ko03050//Proteasome	K02740	GO:0000502//proteasome complex;GO:0005634//nucleus;GO:0005737//cytoplasm;GO:0005839//proteasome core complex;GO:0019774//proteasome core complex, beta-subunit complex;GO:1990111//spermatoproteasome complex	GO:0004175//endopeptidase activity;GO:0004298//threonine-type endopeptidase activity;GO:0008233//peptidase activity;GO:0016787//hydrolase activity	GO:0002376//immune system process;GO:0006508//proteolysis;GO:0010498//proteasomal protein catabolic process;GO:0019882//antigen processing and presentation;GO:0030154//cell differentiation;GO:0045444//fat cell differentiation;GO:0051603//proteolysis involved in cellular protein catabolic process;GO:0052548//regulation of endopeptidase activity	--
ENSRNOG00000000457	0	1131.87	Tap1	transporter 1, ATP binding cassette subfamily B member [Source:RGD Symbol;Acc:3817]	Human Diseases;Human Diseases;Human Diseases;Human Diseases;Cellular Processes;Organismal Systems;Environmental Information Processing;Human Diseases	Infectious disease: viral;Infectious disease: viral;Infectious disease: viral;Infectious disease: viral;Transport and catabolism;Immune system;Membrane transport;Immune disease	ko05170//Human immunodeficiency virus 1 infection;ko05168//Herpes simplex virus 1 infection;ko05169//Epstein-Barr virus infection;ko05163//Human cytomegalovirus infection;ko04145//Phagosome;ko04612//Antigen processing and presentation;ko02010//ABC transporters;ko05340//Primary immunodeficiency	K05653;K05653;K05653;K05653;K05653;K05653;K05653;K05653	GO:0005783//endoplasmic reticulum;GO:0016020//membrane;GO:0016021//integral component of membrane;GO:0030176//integral component of endoplasmic reticulum membrane;GO:0034451//centriolar satellite;GO:0042824//MHC class I peptide loading complex;GO:0042825//TAP complex	GO:0000166//nucleotide binding;GO:0005524//ATP binding;GO:0015433//ABC-type peptide antigen transporter activity;GO:0023029//MHC class Ib protein binding;GO:0042287//MHC protein binding;GO:0042288//MHC class I protein binding;GO:0042605//peptide antigen binding;GO:0043531//ADP binding;GO:0046979//TAP2 binding;GO:0140359//ABC-type transporter activity;GO:1904680//peptide transmembrane transporter …	GO:0002250//adaptive immune response;GO:0002376//immune system process;GO:0002479//antigen processing and presentation of exogenous peptide antigen via MHC class I, TAP-dependent;GO:0006952//defense response;GO:0015833//peptide transport;GO:0019885//antigen processing and presentation of endogenous peptide antigen via MHC class I;GO:0046967//cytosol to endoplasmic reticulum transport;GO:0055085//…	--
ENSRNOG00000000459	0	600.56	Psmb9	proteasome 20S subunit beta 9 [Source:RGD Symbol;Acc:3427]	Genetic Information Processing	Folding, sorting and degradation	ko03050//Proteasome	K02741	GO:0000502//proteasome complex;GO:0005634//nucleus;GO:0005737//cytoplasm;GO:0005829//cytosol;GO:0005839//proteasome core complex	GO:0004175//endopeptidase activity;GO:0004298//threonine-type endopeptidase activity	GO:0002376//immune system process;GO:0051603//proteolysis involved in cellular protein catabolic process;GO:2000116//regulation of cysteine-type endopeptidase activity	--
ENSRNOG00000000461	0	417.497	Brd2	bromodomain containing 2 [Source:RGD Symbol;Acc:1303324]	-	-	-	-	GO:0000785//chromatin;GO:0005634//nucleus;GO:0005654//nucleoplasm;GO:0005737//cytoplasm;GO:0016607//nuclear speck	GO:0003682//chromatin binding;GO:0004674//protein serine/threonine kinase activity;GO:0005515//protein binding;GO:0031493//nucleosomal histone binding;GO:0070577//lysine-acetylated histone binding	GO:0001843//neural tube closure;GO:0006325//chromatin organization;GO:0006334//nucleosome assembly;GO:0006338//chromatin remodeling;GO:0006355//regulation of transcription, DNA-templated;GO:0006357//regulation of transcription by RNA polymerase II;GO:0006468//protein phosphorylation;GO:0010468//regulation of gene expression	--
ENSRNOG00000000464	0	454.985	Rxrb	retinoid X receptor beta [Source:RGD Symbol;Acc:3611]	Human Diseases;Human Diseases;Human Diseases;Organismal Systems;Human Diseases;Human Diseases;Human Diseases;Organismal Systems;Organismal Systems;Human Diseases;Organismal Systems;Organismal Systems;Human Diseases	Cancer: overview;Cardiovascular disease;Cancer: overview;Endocrine system;Cancer: overview;Cancer: specific types;Cancer: specific types;Endocrine system;Immune system;Cancer: specific types;Endocrine system;Endocrine system;Cancer: specific types	ko05200//Pathways in cancer;ko05417//Lipid and atherosclerosis;ko05202//Transcriptional misregulation in cancer;ko04919//Thyroid hormone signaling pathway;ko05207//Chemical carcinogenesis - receptor activation;ko05222//Small cell lung cancer;ko05226//Gastric cancer;ko04928//Parathyroid hormone synthesis, secretion and action;ko04659//Th17 cell differentiation;ko05223//Non-small cell lung cancer;k…	K08525;K08525;K08525;K08525;K08525;K08525;K08525;K08525;K08525;K08525;K08525;K08525;K08525	GO:0005634//nucleus;GO:0005654//nucleoplasm;GO:0090575//RNA polymerase II transcription regulator complex	GO:0000977//RNA polymerase II transcription regulatory region sequence-specific DNA binding;GO:0001228//DNA-binding transcription activator activity, RNA polymerase II-specific;GO:0003677//DNA binding;GO:0003700//DNA-binding transcription factor activity;GO:0003707//steroid hormone receptor activity;GO:0004879//nuclear receptor activity;GO:0008270//zinc ion binding;GO:0043565//sequence-specific D…	GO:0006355//regulation of transcription, DNA-templated;GO:0030522//intracellular receptor signaling pathway;GO:0043401//steroid hormone mediated signaling pathway;GO:0045893//positive regulation of transcription, DNA-templated;GO:0045944//positive regulation of transcription by RNA polymerase II	RXR-like
ENSRNOG00000000466	0	446.906	Hsd17b8	hydroxysteroid (17-beta) dehydrogenase 8 [Source:RGD Symbol;Acc:1303158]	Metabolism;Metabolism;Metabolism;Metabolism	Global and overview maps;Global and overview maps;Lipid metabolism;Lipid metabolism	ko01100//Metabolic pathways;ko01212//Fatty acid metabolism;ko00140//Steroid hormone biosynthesis;ko00061//Fatty acid biosynthesis	K13370;K13370;K13370;K13370	GO:0005740//mitochondrial envelope;GO:0005759//mitochondrial matrix;GO:0005886//plasma membrane;GO:0016020//membrane;GO:0016021//integral component of membrane;GO:1990204//oxidoreductase complex	GO:0004303//estradiol 17-beta-dehydrogenase activity;GO:0005385//zinc ion transmembrane transporter activity;GO:0016491//oxidoreductase activity;GO:0046873//metal ion transmembrane transporter activity;GO:0047035//testosterone dehydrogenase (NAD+) activity;GO:0070404//NADH binding;GO:0106386//(3R)-hydroxyacyl-CoA dehydrogenase (NAD) activity	GO:0006633//fatty acid biosynthetic process;GO:0006703//estrogen biosynthetic process;GO:0006882//cellular zinc ion homeostasis;GO:0008209//androgen metabolic process;GO:0008210//estrogen metabolic process;GO:0030001//metal ion transport;GO:0051290//protein heterotetramerization;GO:0055085//transmembrane transport;GO:0071577//zinc ion transmembrane transport	--
ENSRNOG00000000467	0	263.526	Ring1	ring finger protein 1 [Source:RGD Symbol;Acc:3576]	-	-	-	-	GO:0000151//ubiquitin ligase complex;GO:0001739//sex chromatin;GO:0005575//cellular_component;GO:0005634//nucleus;GO:0005654//nucleoplasm;GO:0005829//cytosol;GO:0016604//nuclear body;GO:0016607//nuclear speck;GO:0031519//PcG protein complex;GO:0035102//PRC1 complex	GO:0003674//molecular_function;GO:0003682//chromatin binding;GO:0016740//transferase activity;GO:0046872//metal ion binding;GO:0061630//ubiquitin protein ligase activity;GO:0097027//ubiquitin-protein transferase activator activity	GO:0006325//chromatin organization;GO:0008150//biological_process;GO:0009952//anterior/posterior pattern specification;GO:0016567//protein ubiquitination;GO:0016574//histone ubiquitination;GO:0035518//histone H2A monoubiquitination;GO:0045892//negative regulation of transcription, DNA-templated;GO:0048593//camera-type eye morphogenesis;GO:0050790//regulation of catalytic activity	--
ENSRNOG00000000470	0	1702.76	Vps52	VPS52 subunit of GARP complex [Source:RGD Symbol;Acc:3618]	-	-	-	-	GO:0000938//GARP complex;GO:0005768//endosome;GO:0005794//Golgi apparatus;GO:0005829//cytosol;GO:0010008//endosome membrane;GO:0016020//membrane;GO:0048471//perinuclear region of cytoplasm;GO:0055037//recycling endosome;GO:1990745//EARP complex	GO:0005515//protein binding;GO:0019905//syntaxin binding	GO:0006896//Golgi to vacuole transport;GO:0007041//lysosomal transport;GO:0010668//ectodermal cell differentiation;GO:0015031//protein transport;GO:0032456//endocytic recycling;GO:0042147//retrograde transport, endosome to Golgi;GO:0048611//embryonic ectodermal digestive tract development	--
ENSRNOG00000000473	0	1360.32	Pfdn6	prefoldin subunit 6 [Source:RGD Symbol;Acc:1303006]	-	-	-	-	GO:0005575//cellular_component;GO:0005737//cytoplasm;GO:0016272//prefoldin complex;GO:1990062//RPAP3/R2TP/prefoldin-like complex	GO:0001540//amyloid-beta binding;GO:0003674//molecular_function;GO:0051082//unfolded protein binding;GO:0051087//chaperone binding	GO:0006457//protein folding;GO:0008150//biological_process;GO:0051131//chaperone-mediated protein complex assembly;GO:1905907//negative regulation of amyloid fibril formation	--
ENSRNOG00000000474	0	166.903	Rgl2	ral guanine nucleotide dissociation stimulator-like 2 [Source:RGD Symbol;Acc:1302985]	Environmental Information Processing	Signal transduction	ko04014//Ras signaling pathway	K17636	GO:0005886//plasma membrane	GO:0005085//guanyl-nucleotide exchange factor activity	GO:0007165//signal transduction;GO:0007264//small GTPase mediated signal transduction;GO:0007265//Ras protein signal transduction;GO:0010667//negative regulation of cardiac muscle cell apoptotic process;GO:0014068//positive regulation of phosphatidylinositol 3-kinase signaling;GO:0032485//regulation of Ral protein signal transduction;GO:0043547//positive regulation of GTPase activity;GO:0050790//…	--
ENSRNOG00000000477	0	256.883	Daxx	death-domain associated protein [Source:RGD Symbol;Acc:621227]	Human Diseases;Human Diseases;Human Diseases;Human Diseases;Environmental Information Processing;Cellular Processes	Neurodegenerative disease;Neurodegenerative disease;Neurodegenerative disease;Infectious disease: viral;Signal transduction;Cell growth and death	ko05022//Pathways of neurodegeneration - multiple diseases;ko05014//Amyotrophic lateral sclerosis;ko05012//Parkinson disease;ko05168//Herpes simplex virus 1 infection;ko04010//MAPK signaling pathway;ko04210//Apoptosis	K02308;K02308;K02308;K02308;K02308;K02308	GO:0000775//chromosome, centromeric region;GO:0005634//nucleus;GO:0005654//nucleoplasm;GO:0005694//chromosome;GO:0005730//nucleolus;GO:0005737//cytoplasm;GO:0016604//nuclear body;GO:0016605//PML body	GO:0002039//p53 binding;GO:0003713//transcription coactivator activity;GO:0003714//transcription corepressor activity;GO:0019899//enzyme binding;GO:0019901//protein kinase binding;GO:0030295//protein kinase activator activity;GO:0031625//ubiquitin protein ligase binding;GO:0042393//histone binding;GO:0047485//protein N-terminus binding;GO:0050681//androgen receptor binding;GO:0061629//RNA polymer…	GO:0001934//positive regulation of protein phosphorylation;GO:0006325//chromatin organization;GO:0006334//nucleosome assembly;GO:0006338//chromatin remodeling;GO:0006355//regulation of transcription, DNA-templated;GO:0006915//apoptotic process;GO:0007254//JNK cascade;GO:0008625//extrinsic apoptotic signaling pathway via death domain receptors;GO:0010468//regulation of gene expression;GO:0010629//…	--
ENSRNOG00000000479	0	1555.11	Kifc1	kinesin family member C1 [Source:RGD Symbol;Acc:1359118]	-	-	-	-	GO:0005634//nucleus;GO:0005737//cytoplasm;GO:0005768//endosome;GO:0005769//early endosome;GO:0005815//microtubule organizing center;GO:0005819//spindle;GO:0005856//cytoskeleton;GO:0005871//kinesin complex;GO:0005874//microtubule;GO:0072686//mitotic spindle	GO:0000166//nucleotide binding;GO:0003777//microtubule motor activity;GO:0005515//protein binding;GO:0005524//ATP binding;GO:0008017//microtubule binding;GO:0016887//ATP hydrolysis activity	GO:0007018//microtubule-based movement;GO:0007049//cell cycle;GO:0007080//mitotic metaphase plate congression;GO:0007283//spermatogenesis;GO:0051301//cell division;GO:0090307//mitotic spindle assembly	--
ENSRNOG00000000481	0	1774.57	Cuta	cutA divalent cation tolerance homolog [Source:RGD Symbol;Acc:1303306]	-	-	-	-	GO:0016020//membrane	GO:0019899//enzyme binding	GO:0008104//protein localization;GO:0010038//response to metal ion	--
ENSRNOG00000000485	0	4355.69	Bak1	BCL2-antagonist/killer 1 [Source:RGD Symbol;Acc:621635]	Human Diseases;Human Diseases;Human Diseases;Human Diseases;Human Diseases;Genetic Information Processing;Human Diseases;Human Diseases;Human Diseases;Human Diseases;Human Diseases;Human Diseases;Cellular Processes;Human Diseases;Human Diseases;Human Diseases;Human Diseases;Human Diseases;Human Diseases;Human Diseases;Human Diseases;Human Diseases;Human Diseases;Human Diseases;Human Diseases;Huma…	Neurodegenerative disease;Cancer: overview;Infectious disease: bacterial;Infectious disease: viral;Cancer: overview;Folding, sorting and degradation;Infectious disease: viral;Infectious disease: viral;Infectious disease: viral;Infectious disease: viral;Infectious disease: viral;Infectious disease: viral;Cell growth and death;Infectious disease: viral;Cancer: overview;Cancer: overview;Infectious d…	ko05022//Pathways of neurodegeneration - multiple diseases;ko05200//Pathways in cancer;ko05132//Salmonella infection;ko05165//Human papillomavirus infection;ko05203//Viral carcinogenesis;ko04141//Protein processing in endoplasmic reticulum;ko05170//Human immunodeficiency virus 1 infection;ko05168//Herpes simplex virus 1 infection;ko05169//Epstein-Barr virus infection;ko05163//Human cytomegaloviru…	K14021;K14021;K14021;K14021;K14021;K14021;K14021;K14021;K14021;K14021;K14021;K14021;K14021;K14021;K14021;K14021;K14021;K14021;K14021;K14021;K14021;K14021;K14021;K14021;K14021;K14021;K14021;K14021;K14021;K14021;K14021;K14021	GO:0005739//mitochondrion;GO:0005741//mitochondrial outer membrane;GO:0005783//endoplasmic reticulum;GO:0005829//cytosol;GO:0016020//membrane;GO:0016021//integral component of membrane;GO:0031307//integral component of mitochondrial outer membrane;GO:0031966//mitochondrial membrane;GO:0046930//pore complex;GO:0097136//Bcl-2 family protein complex;GO:0097145//BAK complex	GO:0005515//protein binding;GO:0031072//heat shock protein binding;GO:0042802//identical protein binding;GO:0042803//protein homodimerization activity;GO:0044325//transmembrane transporter binding;GO:0044877//protein-containing complex binding;GO:0046982//protein heterodimerization activity;GO:0051087//chaperone binding;GO:0051400//BH domain binding	GO:0001776//leukocyte homeostasis;GO:0001782//B cell homeostasis;GO:0001783//B cell apoptotic process;GO:0001836//release of cytochrome c from mitochondria;GO:0001974//blood vessel remodeling;GO:0002262//myeloid cell homeostasis;GO:0002352//B cell negative selection;GO:0006915//apoptotic process;GO:0006919//activation of cysteine-type endopeptidase activity involved in apoptotic process;GO:000742…	--
ENSRNOG00000000488	0	405.93	Hmga1	high mobility group AT-hook 1 [Source:RGD Symbol;Acc:628699]	-	-	-	-	GO:0000785//chromatin;GO:0005634//nucleus;GO:0005694//chromosome;GO:0035985//senescence-associated heterochromatin focus;GO:0090575//RNA polymerase II transcription regulator complex	GO:0000987//cis-regulatory region sequence-specific DNA binding;GO:0001221//transcription coregulator binding;GO:0001228//DNA-binding transcription activator activity, RNA polymerase II-specific;GO:0003677//DNA binding;GO:0003680//minor groove of adenine-thymine-rich DNA binding;GO:0003682//chromatin binding;GO:0003712//transcription coregulator activity;GO:0003713//transcription coactivator acti…	GO:0006355//regulation of transcription, DNA-templated;GO:0007283//spermatogenesis;GO:0008285//negative regulation of cell population proliferation;GO:0045892//negative regulation of transcription, DNA-templated;GO:0045893//positive regulation of transcription, DNA-templated;GO:0045944//positive regulation of transcription by RNA polymerase II;GO:0090402//oncogene-induced cell senescence	HMGA
ENSRNOG00000000490	0	3454.96	Rps10	ribosomal protein S10 [Source:RGD Symbol;Acc:621024]	Human Diseases;Genetic Information Processing	Infectious disease: viral;Translation	ko05171//Coronavirus disease - COVID-19;ko03010//Ribosome	K02947;K02947	GO:0005634//nucleus;GO:0005730//nucleolus;GO:0005737//cytoplasm;GO:0005840//ribosome;GO:0022626//cytosolic ribosome;GO:0022627//cytosolic small ribosomal subunit	GO:0000049//tRNA binding;GO:0003723//RNA binding;GO:0003735//structural constituent of ribosome;GO:0005515//protein binding	GO:0000028//ribosomal small subunit assembly	--
ENSRNOG00000066637	0	3454.96	Rps10l1	ribosomal protein S10-like 1 [Source:RGD Symbol;Acc:2323006]	Human Diseases;Genetic Information Processing	Infectious disease: viral;Translation	ko05171//Coronavirus disease - COVID-19;ko03010//Ribosome	K02947;K02947	GO:0005634//nucleus;GO:0005730//nucleolus;GO:0005737//cytoplasm;GO:0005840//ribosome;GO:0022626//cytosolic ribosome;GO:0022627//cytosolic small ribosomal subunit	GO:0000049//tRNA binding;GO:0003723//RNA binding;GO:0003735//structural constituent of ribosome;GO:0005515//protein binding	GO:0000028//ribosomal small subunit assembly	--
ENSRNOG00000000495	0	101.143	Uhrf1bp1	UHRF1 binding protein 1 [Source:RGD Symbol;Acc:1307264]	-	-	-	-	-	GO:0042802//identical protein binding;GO:0042826//histone deacetylase binding	-	--
ENSRNOG00000000498	0	261.904	Anks1a	ankyrin repeat and sterile alpha motif domain containing 1A [Source:RGD Symbol;Acc:1309183]	-	-	-	-	GO:0005654//nucleoplasm;GO:0005737//cytoplasm;GO:0005829//cytosol;GO:0043005//neuron projection;GO:0110165//cellular anatomical entity	GO:0005515//protein binding;GO:0046875//ephrin receptor binding	GO:0006929//substrate-dependent cell migration;GO:0016322//neuron remodeling;GO:0048013//ephrin receptor signaling pathway;GO:1901187//regulation of ephrin receptor signaling pathway;GO:2000059//negative regulation of ubiquitin-dependent protein catabolic process	--
ENSRNOG00000000502	0	589.417	Def6	DEF6 guanine nucleotide exchange factor [Source:RGD Symbol;Acc:1307945]	-	-	-	-	GO:0005634//nucleus;GO:0005654//nucleoplasm;GO:0005737//cytoplasm;GO:0005829//cytosol;GO:0005911//cell-cell junction	-	-	--
ENSRNOG00000000505	0	7234.68	Rpl10a	ribosomal protein L10A [Source:RGD Symbol;Acc:620497]	Human Diseases;Genetic Information Processing	Infectious disease: viral;Translation	ko05171//Coronavirus disease - COVID-19;ko03010//Ribosome	K02865;K02865	GO:0005840//ribosome;GO:0014069//postsynaptic density;GO:0015934//large ribosomal subunit;GO:0022625//cytosolic large ribosomal subunit;GO:0022626//cytosolic ribosome;GO:0042788//polysomal ribosome;GO:0045202//synapse	GO:0003674//molecular_function;GO:0003723//RNA binding;GO:0003735//structural constituent of ribosome	GO:0000470//maturation of LSU-rRNA;GO:0002181//cytoplasmic translation;GO:0006412//translation;GO:0045471//response to ethanol	--
ENSRNOG00000000511	0	2093.5	Srpk1	SRSF protein kinase 1 [Source:RGD Symbol;Acc:1308272]	Human Diseases	Infectious disease: viral	ko05168//Herpes simplex virus 1 infection	K15409	GO:0000785//chromatin;GO:0005634//nucleus;GO:0005654//nucleoplasm;GO:0005737//cytoplasm;GO:0005829//cytosol;GO:0005886//plasma membrane;GO:0016607//nuclear speck	GO:0000166//nucleotide binding;GO:0000287//magnesium ion binding;GO:0004672//protein kinase activity;GO:0004674//protein serine/threonine kinase activity;GO:0005524//ATP binding;GO:0016301//kinase activity	GO:0000245//spliceosomal complex assembly;GO:0006468//protein phosphorylation;GO:0007059//chromosome segregation;GO:0016310//phosphorylation;GO:0035556//intracellular signal transduction;GO:0045070//positive regulation of viral genome replication;GO:0045071//negative regulation of viral genome replication;GO:0050684//regulation of mRNA processing	--
ENSRNOG00000000513	0	993.634	Mapk14	mitogen activated protein kinase 14 [Source:RGD Symbol;Acc:70496]	Human Diseases;Human Diseases;Human Diseases;Human Diseases;Human Diseases;Human Diseases;Human Diseases;Organismal Systems;Organismal Systems;Human Diseases;Human Diseases;Human Diseases;Environmental Information Processing;Human Diseases;Human Diseases;Human Diseases;Organismal Systems;Human Diseases;Human Diseases;Cellular Processes;Human Diseases;Human Diseases;Environmental Information Proce…	Neurodegenerative disease;Neurodegenerative disease;Infectious disease: viral;Infectious disease: bacterial;Neurodegenerative disease;Cancer: overview;Cardiovascular disease;Environmental adaptation;Immune system;Infectious disease: viral;Cardiovascular disease;Infectious disease: viral;Signal transduction;Infectious disease: viral;Cancer: overview;Infectious disease: bacterial;Immune system;Endo…	ko05022//Pathways of neurodegeneration - multiple diseases;ko05014//Amyotrophic lateral sclerosis;ko05171//Coronavirus disease - COVID-19;ko05132//Salmonella infection;ko05020//Prion disease;ko05208//Chemical carcinogenesis - reactive oxygen species;ko05415//Diabetic cardiomyopathy;ko04714//Thermogenesis;ko04613//Neutrophil extracellular trap formation;ko05170//Human immunodeficiency virus 1 infe…	K04441;K04441;K04441;K04441;K04441;K04441;K04441;K04441;K04441;K04441;K04441;K04441;K04441;K04441;K04441;K04441;K04441;K04441;K04441;K04441;K04441;K04441;K04441;K04441;K04441;K04441;K04441;K04441;K04441;K04441;K04441;K04441;K04441;K04441;K04441;K04441;K04441;K04441;K04441;K04441;K04441;K04441;K04441;K04441;K04441;K04441;K04441;K04441;K04441;K04441;K04441;K04441;K04441;K04441;K04441;K04441;K04441;…	GO:0000922//spindle pole;GO:0005634//nucleus;GO:0005737//cytoplasm;GO:0005739//mitochondrion;GO:0005829//cytosol;GO:0016607//nuclear speck;GO:0098978//glutamatergic synapse	GO:0000166//nucleotide binding;GO:0004672//protein kinase activity;GO:0004674//protein serine/threonine kinase activity;GO:0004707//MAP kinase activity;GO:0004712//protein serine/threonine/tyrosine kinase activity;GO:0005524//ATP binding;GO:0016301//kinase activity;GO:0016740//transferase activity;GO:0019899//enzyme binding;GO:0019903//protein phosphatase binding;GO:0048273//mitogen-activated pro…	GO:0000077//DNA damage checkpoint signaling;GO:0000165//MAPK cascade;GO:0000902//cell morphogenesis;GO:0001502//cartilage condensation;GO:0001525//angiogenesis;GO:0001649//osteoblast differentiation;GO:0001890//placenta development;GO:0002021//response to dietary excess;GO:0002062//chondrocyte differentiation;GO:0006006//glucose metabolic process;GO:0006355//regulation of transcription, DNA-templ…	--
ENSRNOG00000000519	0	1072.88	Stk38	serine/threonine kinase 38 [Source:RGD Symbol;Acc:1309455]	-	-	-	-	GO:0005575//cellular_component;GO:0005634//nucleus;GO:0005737//cytoplasm;GO:0005829//cytosol	GO:0000166//nucleotide binding;GO:0000287//magnesium ion binding;GO:0003674//molecular_function;GO:0004672//protein kinase activity;GO:0004674//protein serine/threonine kinase activity;GO:0005524//ATP binding;GO:0016301//kinase activity;GO:0016740//transferase activity;GO:0031435//mitogen-activated protein kinase kinase kinase binding	GO:0006464//cellular protein modification process;GO:0006468//protein phosphorylation;GO:0008150//biological_process;GO:0016310//phosphorylation;GO:0018105//peptidyl-serine phosphorylation;GO:0035556//intracellular signal transduction;GO:0043407//negative regulation of MAP kinase activity	--
ENSRNOG00000000520	0	8591.45	Srsf3	serine and arginine rich splicing factor 3 [Source:RGD Symbol;Acc:1309233]	Human Diseases;Human Diseases;Genetic Information Processing	Neurodegenerative disease;Infectious disease: viral;Transcription	ko05014//Amyotrophic lateral sclerosis;ko05168//Herpes simplex virus 1 infection;ko03040//Spliceosome	K12892;K12892;K12892	GO:0005634//nucleus;GO:0016607//nuclear speck	GO:0003676//nucleic acid binding;GO:0003723//RNA binding;GO:0043274//phospholipase binding;GO:1990825//sequence-specific mRNA binding	GO:0000398//mRNA splicing, via spliceosome;GO:0006406//mRNA export from nucleus;GO:0008150//biological_process;GO:0048024//regulation of mRNA splicing, via spliceosome;GO:1990830//cellular response to leukemia inhibitory factor	--
ENSRNOG00000018554	0	8591.45	AABR07026797.1	EPY72869.1 hypothetical protein CB1_069740011 [Camelus ferus]	Human Diseases;Human Diseases;Genetic Information Processing	Neurodegenerative disease;Infectious disease: viral;Transcription	ko05014//Amyotrophic lateral sclerosis;ko05168//Herpes simplex virus 1 infection;ko03040//Spliceosome	K12892;K12892;K12892	-	GO:0003676//nucleic acid binding	-	--
ENSRNOG00000000523	0	1229.36	Ppil1	peptidylprolyl isomerase like 1 [Source:RGD Symbol;Acc:1309119]	Genetic Information Processing	Transcription	ko03040//Spliceosome	K12733	GO:0005575//cellular_component;GO:0005634//nucleus;GO:0005681//spliceosomal complex;GO:0071007//U2-type catalytic step 2 spliceosome;GO:0071013//catalytic step 2 spliceosome	GO:0003674//molecular_function;GO:0003755//peptidyl-prolyl cis-trans isomerase activity;GO:0016018//cyclosporin A binding;GO:0016853//isomerase activity;GO:0097718//disordered domain specific binding	GO:0000398//mRNA splicing, via spliceosome;GO:0000413//protein peptidyl-prolyl isomerization;GO:0006457//protein folding;GO:0008150//biological_process;GO:0008380//RNA splicing;GO:1990403//embryonic brain development	--
ENSRNOG00000000524	0	88.186	RGD735065	similar to GI:13385412-like protein splice form I [Source:RGD Symbol;Acc:735065]	-	-	-	-	GO:0000139//Golgi membrane;GO:0005730//nucleolus;GO:0005737//cytoplasm;GO:0005794//Golgi apparatus;GO:0005886//plasma membrane;GO:0016020//membrane;GO:0016021//integral component of membrane;GO:0030496//midbody	-	GO:0042060//wound healing;GO:0045787//positive regulation of cell cycle;GO:0050673//epithelial cell proliferation;GO:1901727//positive regulation of histone deacetylase activity	--
ENSRNOG00000000525	0	244.93	Pi16	peptidase inhibitor 16 [Source:RGD Symbol;Acc:1304760]	-	-	-	-	GO:0005576//extracellular region;GO:0005615//extracellular space	-	GO:0061052//negative regulation of cell growth involved in cardiac muscle cell development	--
ENSRNOG00000000527	0	1821.85	Mtch1	mitochondrial carrier 1 [Source:RGD Symbol;Acc:1309262]	-	-	-	-	GO:0005739//mitochondrion;GO:0016020//membrane;GO:0016021//integral component of membrane	-	GO:0006919//activation of cysteine-type endopeptidase activity involved in apoptotic process;GO:0043065//positive regulation of apoptotic process	--
ENSRNOG00000000532	0	699.695	Cmtr1	cap methyltransferase 1 [Source:RGD Symbol;Acc:1307801]	-	-	-	-	GO:0005634//nucleus;GO:0005654//nucleoplasm;GO:0005737//cytoplasm;GO:0043231//intracellular membrane-bounded organelle	GO:0003676//nucleic acid binding;GO:0004483//mRNA (nucleoside-2'-O-)-methyltransferase activity;GO:0005515//protein binding;GO:0008168//methyltransferase activity;GO:0008171//O-methyltransferase activity;GO:0016740//transferase activity	GO:0006370//7-methylguanosine mRNA capping;GO:0006397//mRNA processing;GO:0032259//methylation;GO:0043414//macromolecule methylation;GO:0080009//mRNA methylation;GO:0097309//cap1 mRNA methylation	--
ENSRNOG00000000540	0	583.346	Btbd9	BTB domain containing 9 [Source:RGD Symbol;Acc:1306975]	-	-	-	-	-	GO:0005515//protein binding	GO:0007616//long-term memory;GO:0008344//adult locomotory behavior;GO:0042428//serotonin metabolic process;GO:0042748//circadian sleep/wake cycle, non-REM sleep;GO:0048512//circadian behavior;GO:0050804//modulation of chemical synaptic transmission;GO:0050951//sensory perception of temperature stimulus;GO:0060586//multicellular organismal iron ion homeostasis;GO:1900242//regulation of synaptic ve…	--
ENSRNOG00000000541	0	2048.75	Glo1	glyoxalase 1 [Source:RGD Symbol;Acc:2702]	Metabolism;Metabolism	Global and overview maps;Carbohydrate metabolism	ko01100//Metabolic pathways;ko00620//Pyruvate metabolism	K01759;K01759	GO:0005654//nucleoplasm;GO:0005829//cytosol;GO:0005886//plasma membrane	GO:0004462//lactoylglutathione lyase activity;GO:0008270//zinc ion binding;GO:0016829//lyase activity;GO:0046872//metal ion binding	GO:0005975//carbohydrate metabolic process;GO:0006357//regulation of transcription by RNA polymerase II;GO:0006749//glutathione metabolic process;GO:0009438//methylglyoxal metabolic process;GO:0030316//osteoclast differentiation;GO:0043066//negative regulation of apoptotic process	--
ENSRNOG00000000546	0	318.575	Nt5dc1	5'-nucleotidase domain containing 1 [Source:RGD Symbol;Acc:1305214]	-	-	-	-	-	GO:0008253//5'-nucleotidase activity;GO:0016787//hydrolase activity;GO:0046872//metal ion binding	GO:0016311//dephosphorylation	--
ENSRNOG00000000557	0	4836.22	Sar1a	secretion associated, Ras related GTPase 1A [Source:RGD Symbol;Acc:1359540]	Genetic Information Processing;Human Diseases	Folding, sorting and degradation;Infectious disease: bacterial	ko04141//Protein processing in endoplasmic reticulum;ko05134//Legionellosis	K07953;K07953	GO:0005575//cellular_component;GO:0005783//endoplasmic reticulum;GO:0005794//Golgi apparatus;GO:0005829//cytosol;GO:0016529//sarcoplasmic reticulum;GO:0030127//COPII vesicle coat	GO:0000166//nucleotide binding;GO:0000287//magnesium ion binding;GO:0003674//molecular_function;GO:0003924//GTPase activity;GO:0004427//inorganic diphosphatase activity;GO:0005525//GTP binding;GO:0016462//pyrophosphatase activity	GO:0006796//phosphate-containing compound metabolic process;GO:0006886//intracellular protein transport;GO:0008150//biological_process;GO:0015031//protein transport;GO:0016192//vesicle-mediated transport;GO:0090110//COPII-coated vesicle cargo loading;GO:1901301//regulation of cargo loading into COPII-coated vesicle;GO:1901303//negative regulation of cargo loading into COPII-coated vesicle	--
ENSRNOG00000000561	0	439.594	Pald1	phosphatase domain containing, paladin 1 [Source:RGD Symbol;Acc:1305933]	-	-	-	-	GO:0005737//cytoplasm;GO:0005829//cytosol	GO:0004725//protein tyrosine phosphatase activity	GO:0035335//peptidyl-tyrosine dephosphorylation	--
ENSRNOG00000000565	0	11576.9	Sgpl1	sphingosine-1-phosphate lyase 1 [Source:RGD Symbol;Acc:628599]	Metabolism;Environmental Information Processing;Metabolism	Global and overview maps;Signal transduction;Lipid metabolism	ko01100//Metabolic pathways;ko04071//Sphingolipid signaling pathway;ko00600//Sphingolipid metabolism	K01634;K01634;K01634	GO:0005783//endoplasmic reticulum;GO:0005789//endoplasmic reticulum membrane;GO:0016020//membrane;GO:0016021//integral component of membrane	GO:0003824//catalytic activity;GO:0008117//sphinganine-1-phosphate aldolase activity;GO:0016829//lyase activity;GO:0016830//carbon-carbon lyase activity;GO:0030170//pyridoxal phosphate binding	GO:0001553//luteinization;GO:0001570//vasculogenesis;GO:0001822//kidney development;GO:0006629//lipid metabolic process;GO:0006631//fatty acid metabolic process;GO:0006665//sphingolipid metabolic process;GO:0006672//ceramide metabolic process;GO:0006807//nitrogen compound metabolic process;GO:0006915//apoptotic process;GO:0007283//spermatogenesis;GO:0008209//androgen metabolic process;GO:0008210/…	--
ENSRNOG00000000571	0	17669.3	Psap	prosaposin [Source:RGD Symbol;Acc:3423]	Cellular Processes;Metabolism	Transport and catabolism;Lipid metabolism	ko04142//Lysosome;ko00600//Sphingolipid metabolism	K12382;K12382	GO:0005576//extracellular region;GO:0005615//extracellular space;GO:0005737//cytoplasm;GO:0005764//lysosome;GO:0005770//late endosome;GO:0043231//intracellular membrane-bounded organelle	GO:0002020//protease binding;GO:0005543//phospholipid binding;GO:0042803//protein homodimerization activity;GO:0097110//scaffold protein binding;GO:1905573//ganglioside GM1 binding;GO:1905574//ganglioside GM2 binding;GO:1905575//ganglioside GM3 binding;GO:1905576//ganglioside GT1b binding;GO:1905577//ganglioside GP1c binding	GO:0006629//lipid metabolic process;GO:0006665//sphingolipid metabolic process;GO:0007041//lysosomal transport;GO:0007193//adenylate cyclase-inhibiting G protein-coupled receptor signaling pathway;GO:0019216//regulation of lipid metabolic process;GO:1903771//positive regulation of beta-galactosidase activity;GO:1905572//ganglioside GM1 transport to membrane	--
ENSRNOG00000000574	0	4413.04	AC096404.1	XP_038955296.1 cytochrome c oxidase subunit 5B, mitochondrial-like [Rattus norvegicus]	Metabolism;Human Diseases;Human Diseases;Human Diseases;Human Diseases;Human Diseases;Human Diseases;Human Diseases;Human Diseases;Organismal Systems;Human Diseases;Metabolism;Organismal Systems	Global and overview maps;Neurodegenerative disease;Neurodegenerative disease;Neurodegenerative disease;Neurodegenerative disease;Neurodegenerative disease;Neurodegenerative disease;Cancer: overview;Cardiovascular disease;Environmental adaptation;Endocrine and metabolic disease;Energy metabolism;Circulatory system	ko01100//Metabolic pathways;ko05022//Pathways of neurodegeneration - multiple diseases;ko05014//Amyotrophic lateral sclerosis;ko05010//Alzheimer disease;ko05016//Huntington disease;ko05012//Parkinson disease;ko05020//Prion disease;ko05208//Chemical carcinogenesis - reactive oxygen species;ko05415//Diabetic cardiomyopathy;ko04714//Thermogenesis;ko04932//Non-alcoholic fatty liver disease;ko00190//O…	K02265;K02265;K02265;K02265;K02265;K02265;K02265;K02265;K02265;K02265;K02265;K02265;K02265	GO:0005740//mitochondrial envelope;GO:0005751//mitochondrial respiratory chain complex IV	-	GO:0006123//mitochondrial electron transport, cytochrome c to oxygen	--
ENSRNOG00000000579	0	177.146	Marcks	myristoylated alanine rich protein kinase C substrate [Source:RGD Symbol;Acc:3028]	Human Diseases;Organismal Systems	Cancer: overview;Immune system	ko05206//MicroRNAs in cancer;ko04666//Fc gamma R-mediated phagocytosis	K12561;K12561	GO:0005737//cytoplasm;GO:0005813//centrosome;GO:0005938//cell cortex;GO:0016020//membrane;GO:0032432//actin filament bundle;GO:0042585//germinal vesicle	GO:0003779//actin binding;GO:0005080//protein kinase C binding;GO:0005516//calmodulin binding;GO:0042802//identical protein binding;GO:0051015//actin filament binding	GO:0051017//actin filament bundle assembly;GO:0051764//actin crosslink formation	--
ENSRNOG00000000581	0	173.174	Cdc40	cell division cycle 40 [Source:RGD Symbol;Acc:1307063]	Genetic Information Processing	Transcription	ko03040//Spliceosome	K12816	GO:0005654//nucleoplasm;GO:0016607//nuclear speck;GO:0071007//U2-type catalytic step 2 spliceosome;GO:0071013//catalytic step 2 spliceosome;GO:0110165//cellular anatomical entity	GO:0003729//mRNA binding;GO:0005515//protein binding	GO:0000398//mRNA splicing, via spliceosome;GO:0051301//cell division;GO:1990403//embryonic brain development	--
ENSRNOG00000000583	0.0003125	312.298	Cdk19	cyclin-dependent kinase 19 [Source:RGD Symbol;Acc:1305435]	-	-	-	-	GO:0005634//nucleus;GO:0005654//nucleoplasm;GO:0005829//cytosol;GO:0016592//mediator complex	GO:0000166//nucleotide binding;GO:0003674//molecular_function;GO:0004672//protein kinase activity;GO:0004693//cyclin-dependent protein serine/threonine kinase activity;GO:0005524//ATP binding;GO:0008353//RNA polymerase II CTD heptapeptide repeat kinase activity	GO:0006468//protein phosphorylation;GO:0043065//positive regulation of apoptotic process;GO:0050729//positive regulation of inflammatory response;GO:0051301//cell division;GO:0051726//regulation of cell cycle;GO:0071222//cellular response to lipopolysaccharide	--
ENSRNOG00000039819	0.0003125	312.298	AABR07035338.1	cyclin-dependent kinase 8 [Source:RGD Symbol;Acc:1560888]	-	-	-	-	GO:0016592//mediator complex	GO:0004672//protein kinase activity;GO:0005524//ATP binding	GO:0006468//protein phosphorylation	--
ENSRNOG00000000587	0	693.308	Rpf2	ribosome production factor 2 homolog [Source:RGD Symbol;Acc:1306906]	-	-	-	-	GO:0005634//nucleus;GO:0005730//nucleolus	GO:0008097//5S rRNA binding;GO:0019843//rRNA binding	GO:0000027//ribosomal large subunit assembly;GO:0000463//maturation of LSU-rRNA from tricistronic rRNA transcript (SSU-rRNA, 5.8S rRNA, LSU-rRNA);GO:0000470//maturation of LSU-rRNA;GO:0006364//rRNA processing;GO:0042273//ribosomal large subunit biogenesis;GO:1901796//regulation of signal transduction by p53 class mediator;GO:1902570//protein localization to nucleolus	--
ENSRNOG00000000588	0	746.22	Slc16a10	solute carrier family 16 member 10 [Source:RGD Symbol;Acc:69197]	Organismal Systems;Organismal Systems	Endocrine system;Digestive system	ko04919//Thyroid hormone signaling pathway;ko04974//Protein digestion and absorption	K08187;K08187	GO:0005887//integral component of plasma membrane;GO:0016020//membrane;GO:0016021//integral component of membrane;GO:0016323//basolateral plasma membrane;GO:0030054//cell junction;GO:0043231//intracellular membrane-bounded organelle	GO:0015173//aromatic amino acid transmembrane transporter activity;GO:0015349//thyroid hormone transmembrane transporter activity;GO:0022857//transmembrane transporter activity	GO:0006590//thyroid hormone generation;GO:0015801//aromatic amino acid transport;GO:0055085//transmembrane transport;GO:0070327//thyroid hormone transport;GO:0070460//thyroid-stimulating hormone secretion	--
ENSRNOG00000000596	0	891.414	Fyn	FYN proto-oncogene, Src family tyrosine kinase [Source:RGD Symbol;Acc:2641]	Human Diseases;Cellular Processes;Environmental Information Processing;Organismal Systems;Environmental Information Processing;Organismal Systems;Organismal Systems;Organismal Systems;Organismal Systems;Organismal Systems;Cellular Processes;Organismal Systems;Human Diseases	Neurodegenerative disease;Cellular community - eukaryotes;Signal transduction;Immune system;Signal transduction;Development and regeneration;Development and regeneration;Immune system;Immune system;Immune system;Cellular community - eukaryotes;Nervous system;Cardiovascular disease	ko05020//Prion disease;ko04510//Focal adhesion;ko04072//Phospholipase D signaling pathway;ko04611//Platelet activation;ko04071//Sphingolipid signaling pathway;ko04360//Axon guidance;ko04380//Osteoclast differentiation;ko04660//T cell receptor signaling pathway;ko04650//Natural killer cell mediated cytotoxicity;ko04664//Fc epsilon RI signaling pathway;ko04520//Adherens junction;ko04725//Cholinergi…	K05703;K05703;K05703;K05703;K05703;K05703;K05703;K05703;K05703;K05703;K05703;K05703;K05703	GO:0005634//nucleus;GO:0005739//mitochondrion;GO:0005768//endosome;GO:0005829//cytosol;GO:0005884//actin filament;GO:0005886//plasma membrane;GO:0014069//postsynaptic density;GO:0016020//membrane;GO:0030425//dendrite;GO:0031234//extrinsic component of cytoplasmic side of plasma membrane;GO:0043231//intracellular membrane-bounded organelle;GO:0044297//cell body;GO:0045121//membrane raft;GO:0048471…	GO:0000166//nucleotide binding;GO:0001664//G protein-coupled receptor binding;GO:0004672//protein kinase activity;GO:0004712//protein serine/threonine/tyrosine kinase activity;GO:0004713//protein tyrosine kinase activity;GO:0004715//non-membrane spanning protein tyrosine kinase activity;GO:0005102//signaling receptor binding;GO:0005515//protein binding;GO:0005524//ATP binding;GO:0015631//tubulin …	GO:0000304//response to singlet oxygen;GO:0001764//neuron migration;GO:0003015//heart process;GO:0006468//protein phosphorylation;GO:0007166//cell surface receptor signaling pathway;GO:0007169//transmembrane receptor protein tyrosine kinase signaling pathway;GO:0008360//regulation of cell shape;GO:0009410//response to xenobiotic stimulus;GO:0010629//negative regulation of gene expression;GO:00107…	--
ENSRNOG00000000599	0	433.055	Lama4	laminin subunit alpha 4 [Source:RGD Symbol;Acc:1560062]	Human Diseases;Human Diseases;Environmental Information Processing;Cellular Processes;Human Diseases;Human Diseases;Human Diseases;Environmental Information Processing;Human Diseases	Cancer: overview;Infectious disease: viral;Signal transduction;Cellular community - eukaryotes;Infectious disease: parasitic;Infectious disease: parasitic;Cancer: specific types;Signaling molecules and interaction;Infectious disease: parasitic	ko05200//Pathways in cancer;ko05165//Human papillomavirus infection;ko04151//PI3K-Akt signaling pathway;ko04510//Focal adhesion;ko05146//Amoebiasis;ko05145//Toxoplasmosis;ko05222//Small cell lung cancer;ko04512//ECM-receptor interaction;ko05143//African trypanosomiasis	K06241;K06241;K06241;K06241;K06241;K06241;K06241;K06241;K06241	GO:0005576//extracellular region;GO:0005604//basement membrane;GO:0016020//membrane;GO:0031594//neuromuscular junction;GO:0043083//synaptic cleft	GO:0005102//signaling receptor binding	GO:0001568//blood vessel development;GO:0007155//cell adhesion;GO:0030155//regulation of cell adhesion;GO:0030334//regulation of cell migration;GO:0045995//regulation of embryonic development;GO:0050873//brown fat cell differentiation;GO:0120163//negative regulation of cold-induced thermogenesis	--
ENSRNOG00000000604	0	604.465	Hdac2	histone deacetylase 2 [Source:RGD Symbol;Acc:619976]	Human Diseases;Human Diseases;Human Diseases;Organismal Systems;Human Diseases;Human Diseases;Human Diseases;Human Diseases;Human Diseases;Cellular Processes;Organismal Systems;Human Diseases;Organismal Systems;Environmental Information Processing;Human Diseases	Neurodegenerative disease;Cancer: overview;Infectious disease: viral;Immune system;Cancer: overview;Infectious disease: viral;Substance dependence;Cancer: overview;Cancer: overview;Cell growth and death;Endocrine system;Cancer: specific types;Aging;Signal transduction;Substance dependence	ko05016//Huntington disease;ko05200//Pathways in cancer;ko05165//Human papillomavirus infection;ko04613//Neutrophil extracellular trap formation;ko05203//Viral carcinogenesis;ko05169//Epstein-Barr virus infection;ko05034//Alcoholism;ko05202//Transcriptional misregulation in cancer;ko05206//MicroRNAs in cancer;ko04110//Cell cycle;ko04919//Thyroid hormone signaling pathway;ko05220//Chronic myeloid …	K06067;K06067;K06067;K06067;K06067;K06067;K06067;K06067;K06067;K06067;K06067;K06067;K06067;K06067;K06067	GO:0000118//histone deacetylase complex;GO:0000781//chromosome, telomeric region;GO:0000785//chromatin;GO:0000792//heterochromatin;GO:0005634//nucleus;GO:0005654//nucleoplasm;GO:0005657//replication fork;GO:0005667//transcription regulator complex;GO:0005737//cytoplasm;GO:0016580//Sin3 complex;GO:0016581//NuRD complex;GO:0017053//transcription repressor complex;GO:0032991//protein-containing comp…	GO:0000978//RNA polymerase II cis-regulatory region sequence-specific DNA binding;GO:0001222//transcription corepressor binding;GO:0003682//chromatin binding;GO:0004407//histone deacetylase activity;GO:0005515//protein binding;GO:0016787//hydrolase activity;GO:0019213//deacetylase activity;GO:0019899//enzyme binding;GO:0031072//heat shock protein binding;GO:0031490//chromatin DNA binding;GO:00335…	GO:0000122//negative regulation of transcription by RNA polymerase II;GO:0001975//response to amphetamine;GO:0003300//cardiac muscle hypertrophy;GO:0006325//chromatin organization;GO:0006338//chromatin remodeling;GO:0006357//regulation of transcription by RNA polymerase II;GO:0006476//protein deacetylation;GO:0008284//positive regulation of cell population proliferation;GO:0009410//response to xe…	--
ENSRNOG00000000610	0	3343.05	Cisd1	CDGSH iron sulfur domain 1 [Source:RGD Symbol;Acc:1309529]	-	-	-	-	GO:0005739//mitochondrion;GO:0005741//mitochondrial outer membrane;GO:0016020//membrane;GO:0016021//integral component of membrane;GO:0032473//cytoplasmic side of mitochondrial outer membrane;GO:0043231//intracellular membrane-bounded organelle	GO:0042802//identical protein binding;GO:0046872//metal ion binding;GO:0051536//iron-sulfur cluster binding;GO:0051537//2 iron, 2 sulfur cluster binding	GO:0010506//regulation of autophagy;GO:0043457//regulation of cellular respiration	--
ENSRNOG00000000611	0	577.051	Ube2d1	ubiquitin-conjugating enzyme E2D 1 [Source:RGD Symbol;Acc:1307886]	Genetic Information Processing;Genetic Information Processing	Folding, sorting and degradation;Folding, sorting and degradation	ko04141//Protein processing in endoplasmic reticulum;ko04120//Ubiquitin mediated proteolysis	K06689;K06689	GO:0000151//ubiquitin ligase complex;GO:0005634//nucleus;GO:0005737//cytoplasm;GO:0032991//protein-containing complex	GO:0000166//nucleotide binding;GO:0004842//ubiquitin-protein transferase activity;GO:0005524//ATP binding;GO:0016740//transferase activity;GO:0031625//ubiquitin protein ligase binding;GO:0061630//ubiquitin protein ligase activity;GO:0061631//ubiquitin conjugating enzyme activity	GO:0000209//protein polyubiquitination;GO:0006511//ubiquitin-dependent protein catabolic process;GO:0016567//protein ubiquitination;GO:0031398//positive regulation of protein ubiquitination;GO:0070936//protein K48-linked ubiquitination;GO:1902916//positive regulation of protein polyubiquitination	--
ENSRNOG00000000613	0	1059.3	Tfam	transcription factor A, mitochondrial [Source:RGD Symbol;Acc:620682]	Human Diseases;Environmental Information Processing	Neurodegenerative disease;Signal transduction	ko05016//Huntington disease;ko04371//Apelin signaling pathway	K11830;K11830	GO:0005634//nucleus;GO:0005739//mitochondrion;GO:0005759//mitochondrial matrix;GO:0005829//cytosol;GO:0032991//protein-containing complex;GO:0042645//mitochondrial nucleoid	GO:0000976//transcription cis-regulatory region binding;GO:0001018//mitochondrial promoter sequence-specific DNA binding;GO:0001223//transcription coactivator binding;GO:0003677//DNA binding;GO:0003682//chromatin binding;GO:0008301//DNA binding, bending;GO:0031072//heat shock protein binding;GO:0034246//mitochondrial transcription factor activity;GO:0043565//sequence-specific DNA binding	GO:0006390//mitochondrial transcription;GO:0006391//transcription initiation from mitochondrial promoter;GO:0033108//mitochondrial respiratory chain complex assembly;GO:0045893//positive regulation of transcription, DNA-templated	HMG
ENSRNOG00000000632	0	3616.36	Cdk1	cyclin-dependent kinase 1 [Source:RGD Symbol;Acc:2319]	Human Diseases;Human Diseases;Cellular Processes;Cellular Processes;Cellular Processes;Organismal Systems;Cellular Processes;Cellular Processes	Cancer: overview;Infectious disease: viral;Cell growth and death;Cell growth and death;Cell growth and death;Endocrine system;Cellular community - eukaryotes;Cell growth and death	ko05203//Viral carcinogenesis;ko05170//Human immunodeficiency virus 1 infection;ko04218//Cellular senescence;ko04110//Cell cycle;ko04114//Oocyte meiosis;ko04914//Progesterone-mediated oocyte maturation;ko04540//Gap junction;ko04115//p53 signaling pathway	K02087;K02087;K02087;K02087;K02087;K02087;K02087;K02087	GO:0000307//cyclin-dependent protein kinase holoenzyme complex;GO:0005634//nucleus;GO:0005654//nucleoplasm;GO:0005737//cytoplasm;GO:0005739//mitochondrion;GO:0005759//mitochondrial matrix;GO:0005813//centrosome;GO:0005815//microtubule organizing center;GO:0005819//spindle;GO:0005829//cytosol;GO:0005856//cytoskeleton;GO:0005876//spindle microtubule;GO:0030496//midbody;GO:0072686//mitotic spindle;G…	GO:0000166//nucleotide binding;GO:0003682//chromatin binding;GO:0004672//protein kinase activity;GO:0004674//protein serine/threonine kinase activity;GO:0004693//cyclin-dependent protein serine/threonine kinase activity;GO:0004712//protein serine/threonine/tyrosine kinase activity;GO:0005515//protein binding;GO:0005524//ATP binding;GO:0008353//RNA polymerase II CTD heptapeptide repeat kinase acti…	GO:0000086//G2/M transition of mitotic cell cycle;GO:0000278//mitotic cell cycle;GO:0006468//protein phosphorylation;GO:0006915//apoptotic process;GO:0007049//cell cycle;GO:0007095//mitotic G2 DNA damage checkpoint signaling;GO:0007569//cell aging;GO:0008283//cell population proliferation;GO:0009410//response to xenobiotic stimulus;GO:0009636//response to toxic substance;GO:0010243//response to o…	--
ENSRNOG00000000641	0	303.434	Nrbf2	nuclear receptor binding factor 2 [Source:RGD Symbol;Acc:61937]	Human Diseases;Human Diseases;Human Diseases;Human Diseases;Cellular Processes;Human Diseases	Neurodegenerative disease;Neurodegenerative disease;Neurodegenerative disease;Neurodegenerative disease;Transport and catabolism;Neurodegenerative disease	ko05022//Pathways of neurodegeneration - multiple diseases;ko05014//Amyotrophic lateral sclerosis;ko05010//Alzheimer disease;ko05016//Huntington disease;ko04140//Autophagy - animal;ko05017//Spinocerebellar ataxia	K21246;K21246;K21246;K21246;K21246;K21246	-	-	GO:0006914//autophagy	--
ENSRNOG00000002200	0	303.434	AABR07072371.1	nuclear receptor-binding factor 2-like [Source:RGD Symbol;Acc:2322973]	Human Diseases;Human Diseases;Human Diseases;Human Diseases;Cellular Processes;Human Diseases	Neurodegenerative disease;Neurodegenerative disease;Neurodegenerative disease;Neurodegenerative disease;Transport and catabolism;Neurodegenerative disease	ko05022//Pathways of neurodegeneration - multiple diseases;ko05014//Amyotrophic lateral sclerosis;ko05010//Alzheimer disease;ko05016//Huntington disease;ko04140//Autophagy - animal;ko05017//Spinocerebellar ataxia	K21246;K21246;K21246;K21246;K21246;K21246	-	-	GO:0006914//autophagy	--
ENSRNOG00000030494	0	303.434	AABR07072761.1	similar to nuclear receptor binding factor 2 [Source:RGD Symbol;Acc:1560263]	Human Diseases;Human Diseases;Human Diseases;Human Diseases;Cellular Processes;Human Diseases	Neurodegenerative disease;Neurodegenerative disease;Neurodegenerative disease;Neurodegenerative disease;Transport and catabolism;Neurodegenerative disease	ko05022//Pathways of neurodegeneration - multiple diseases;ko05014//Amyotrophic lateral sclerosis;ko05010//Alzheimer disease;ko05016//Huntington disease;ko04140//Autophagy - animal;ko05017//Spinocerebellar ataxia	K21246;K21246;K21246;K21246;K21246;K21246	-	-	GO:0006914//autophagy	--
ENSRNOG00000000645	0	602.264	Reep3	receptor accessory protein 3 [Source:RGD Symbol;Acc:1560401]	-	-	-	-	GO:0005789//endoplasmic reticulum membrane;GO:0005881//cytoplasmic microtubule;GO:0016020//membrane;GO:0016021//integral component of membrane;GO:0071782//endoplasmic reticulum tubular network	GO:0008017//microtubule binding	GO:0006998//nuclear envelope organization;GO:0007084//mitotic nuclear membrane reassembly;GO:0071786//endoplasmic reticulum tubular network organization	--
ENSRNOG00000000648	0	30.4608	Jmjd1c	jumonji domain containing 1C [Source:RGD Symbol;Acc:708458]	Human Diseases	Cancer: overview	ko05202//Transcriptional misregulation in cancer	K11449	GO:0000118//histone deacetylase complex;GO:0000785//chromatin	GO:0003712//transcription coregulator activity;GO:0031490//chromatin DNA binding;GO:0032454//histone H3-methyl-lysine-9 demethylase activity	GO:0003382//epithelial cell morphogenesis;GO:0006357//regulation of transcription by RNA polymerase II;GO:0008584//male gonad development;GO:0033169//histone H3-K9 demethylation;GO:0036098//male germ-line stem cell population maintenance;GO:0072520//seminiferous tubule development;GO:0098727//maintenance of cell number;GO:1990636//reproductive senescence	--
ENSRNOG00000000655	0	8935.27	Ptprc	protein tyrosine phosphatase, receptor type, C [Source:RGD Symbol;Acc:3451]	Human Diseases;Organismal Systems;Organismal Systems;Environmental Information Processing;Human Diseases	Infectious disease: bacterial;Immune system;Immune system;Signaling molecules and interaction;Immune disease	ko05132//Salmonella infection;ko04666//Fc gamma R-mediated phagocytosis;ko04660//T cell receptor signaling pathway;ko04514//Cell adhesion molecules;ko05340//Primary immunodeficiency	K06478;K06478;K06478;K06478;K06478	GO:0005886//plasma membrane;GO:0005887//integral component of plasma membrane;GO:0005925//focal adhesion;GO:0009897//external side of plasma membrane;GO:0009898//cytoplasmic side of plasma membrane;GO:0009986//cell surface;GO:0016020//membrane;GO:0016021//integral component of membrane;GO:0032059//bleb;GO:0045121//membrane raft;GO:0071944//cell periphery;GO:0098857//membrane microdomain	GO:0004721//phosphoprotein phosphatase activity;GO:0004725//protein tyrosine phosphatase activity;GO:0005001//transmembrane receptor protein tyrosine phosphatase activity;GO:0005102//signaling receptor binding;GO:0005515//protein binding;GO:0008201//heparin binding;GO:0016787//hydrolase activity;GO:0016791//phosphatase activity;GO:0019887//protein kinase regulator activity;GO:0019901//protein kin…	GO:0001779//natural killer cell differentiation;GO:0001915//negative regulation of T cell mediated cytotoxicity;GO:0001916//positive regulation of T cell mediated cytotoxicity;GO:0001960//negative regulation of cytokine-mediated signaling pathway;GO:0002244//hematopoietic progenitor cell differentiation;GO:0002639//positive regulation of immunoglobulin production;GO:0002711//positive regulation o…	--
ENSRNOG00000000657	0	1323.63	Nek7	NIMA-related kinase 7 [Source:RGD Symbol;Acc:1311160]	Organismal Systems	Immune system	ko04621//NOD-like receptor signaling pathway	K20876	GO:0000922//spindle pole;GO:0005634//nucleus;GO:0005654//nucleoplasm;GO:0005737//cytoplasm;GO:0005815//microtubule organizing center;GO:0005856//cytoskeleton	GO:0000166//nucleotide binding;GO:0004672//protein kinase activity;GO:0004674//protein serine/threonine kinase activity;GO:0004712//protein serine/threonine/tyrosine kinase activity;GO:0005524//ATP binding;GO:0016301//kinase activity;GO:0016740//transferase activity;GO:0046872//metal ion binding;GO:0106310//protein serine kinase activity	GO:0006468//protein phosphorylation;GO:0016310//phosphorylation;GO:0032212//positive regulation of telomere maintenance via telomerase;GO:0035865//cellular response to potassium ion;GO:0051973//positive regulation of telomerase activity;GO:1900227//positive regulation of NLRP3 inflammasome complex assembly;GO:1904355//positive regulation of telomere capping	--
ENSRNOG00000000663	0	1225.73	Tfip11	tuftelin interacting protein 11 [Source:RGD Symbol;Acc:1311449]	-	-	-	-	GO:0000781//chromosome, telomeric region;GO:0005634//nucleus;GO:0005681//spliceosomal complex;GO:0005730//nucleolus;GO:0005737//cytoplasm;GO:0016607//nuclear speck;GO:0031012//extracellular matrix;GO:0071008//U2-type post-mRNA release spliceosomal complex;GO:0071013//catalytic step 2 spliceosome	GO:0003676//nucleic acid binding	GO:0000390//spliceosomal complex disassembly;GO:0006397//mRNA processing;GO:0008380//RNA splicing;GO:0031214//biomineral tissue development;GO:0031333//negative regulation of protein-containing complex assembly;GO:0032091//negative regulation of protein binding	--
ENSRNOG00000000664	0	205.612	Tpst2	tyrosylprotein sulfotransferase 2 [Source:RGD Symbol;Acc:1305331]	-	-	-	-	GO:0000139//Golgi membrane;GO:0005783//endoplasmic reticulum;GO:0005794//Golgi apparatus;GO:0016020//membrane;GO:0016021//integral component of membrane	GO:0008146//sulfotransferase activity;GO:0008476//protein-tyrosine sulfotransferase activity;GO:0016740//transferase activity;GO:0042803//protein homodimerization activity	GO:0006478//peptidyl-tyrosine sulfation;GO:0007342//fusion of sperm to egg plasma membrane involved in single fertilization;GO:0060468//prevention of polyspermy	--
ENSRNOG00000000665	0	1119.76	Pitpnb	phosphatidylinositol transfer protein, beta [Source:RGD Symbol;Acc:620143]	-	-	-	-	GO:0000139//Golgi membrane;GO:0005737//cytoplasm;GO:0005783//endoplasmic reticulum;GO:0005789//endoplasmic reticulum membrane;GO:0005794//Golgi apparatus;GO:0016020//membrane	GO:0005548//phospholipid transporter activity;GO:0008289//lipid binding;GO:0008525//phosphatidylcholine transporter activity;GO:0008526//phosphatidylinositol transfer activity;GO:0031210//phosphatidylcholine binding;GO:0035091//phosphatidylinositol binding;GO:0120019//phosphatidylcholine transfer activity;GO:0140338//sphingomyelin transfer activity	GO:0001701//in utero embryonic development;GO:0006869//lipid transport;GO:0006890//retrograde vesicle-mediated transport, Golgi to endoplasmic reticulum;GO:0015914//phospholipid transport;GO:0120009//intermembrane lipid transfer	--
ENSRNOG00000000692	0	968.043	Ung	uracil-DNA glycosylase [Source:RGD Symbol;Acc:1307200]	Genetic Information Processing;Human Diseases	Replication and repair;Immune disease	ko03410//Base excision repair;ko05340//Primary immunodeficiency	K03648;K03648	GO:0005634//nucleus;GO:0005739//mitochondrion	GO:0003684//damaged DNA binding;GO:0004844//uracil DNA N-glycosylase activity;GO:0016787//hydrolase activity;GO:0016799//hydrolase activity, hydrolyzing N-glycosyl compounds;GO:0043024//ribosomal small subunit binding	GO:0006281//DNA repair;GO:0006284//base-excision repair;GO:0006974//cellular response to DNA damage stimulus;GO:0016446//somatic hypermutation of immunoglobulin genes;GO:0016447//somatic recombination of immunoglobulin gene segments;GO:0043066//negative regulation of apoptotic process;GO:0045190//isotype switching;GO:0097510//base-excision repair, AP site formation via deaminated base removal	--
ENSRNOG00000000697	0	2857.83	Coro1c	coronin 1C [Source:RGD Symbol;Acc:1564490]	-	-	-	-	GO:0005856//cytoskeleton;GO:0010008//endosome membrane;GO:0015629//actin cytoskeleton;GO:0016328//lateral plasma membrane;GO:0016600//flotillin complex;GO:0030027//lamellipodium;GO:0031982//vesicle	GO:0005515//protein binding;GO:0031267//small GTPase binding;GO:0051015//actin filament binding	GO:0001755//neural crest cell migration;GO:0001932//regulation of protein phosphorylation;GO:0001933//negative regulation of protein phosphorylation;GO:0007015//actin filament organization;GO:0010632//regulation of epithelial cell migration;GO:0010633//negative regulation of epithelial cell migration;GO:0010762//regulation of fibroblast migration;GO:0016197//endosomal transport;GO:0016477//cell m…	--
ENSRNOG00000000701	0	493.04	Iscu	iron-sulfur cluster assembly enzyme [Source:RGD Symbol;Acc:1309562]	-	-	-	-	GO:0005737//cytoplasm;GO:0005739//mitochondrion;GO:0005759//mitochondrial matrix;GO:0005829//cytosol	GO:0005506//iron ion binding;GO:0008198//ferrous iron binding;GO:0051536//iron-sulfur cluster binding;GO:0051537//2 iron, 2 sulfur cluster binding;GO:0060090//molecular adaptor activity	GO:0006879//cellular iron ion homeostasis;GO:0016226//iron-sulfur cluster assembly;GO:1902958//positive regulation of mitochondrial electron transport, NADH to ubiquinone;GO:1904234//positive regulation of aconitate hydratase activity;GO:1904439//negative regulation of iron ion import across plasma membrane	--
ENSRNOG00000000702	0	1217.13	Sart3	spliceosome associated factor 3, U4/U6 recycling protein [Source:RGD Symbol;Acc:1311646]	-	-	-	-	GO:0005575//cellular_component;GO:0005634//nucleus;GO:0005654//nucleoplasm;GO:0005691//U6atac snRNP;GO:0005737//cytoplasm;GO:0015030//Cajal body;GO:0061574//ASAP complex;GO:0071001//U4/U6 snRNP	GO:0003674//molecular_function;GO:0003676//nucleic acid binding;GO:0003723//RNA binding;GO:0005515//protein binding;GO:0017070//U6 snRNA binding;GO:0030621//U4 snRNA binding;GO:0030624//U6atac snRNA binding;GO:0042393//histone binding;GO:1990381//ubiquitin-specific protease binding	GO:0000244//spliceosomal tri-snRNP complex assembly;GO:0000387//spliceosomal snRNP assembly;GO:0000398//mRNA splicing, via spliceosome;GO:0000902//cell morphogenesis;GO:0006334//nucleosome assembly;GO:0006396//RNA processing;GO:0008150//biological_process;GO:0010468//regulation of gene expression;GO:0048872//homeostasis of number of cells;GO:0071425//hematopoietic stem cell proliferation;GO:19035…	--
ENSRNOG00000000729	0	323.536	Tmlhe	trimethyllysine hydroxylase, epsilon [Source:RGD Symbol;Acc:620629]	Metabolism;Metabolism	Global and overview maps;Amino acid metabolism	ko01100//Metabolic pathways;ko00310//Lysine degradation	K00474;K00474	GO:0005739//mitochondrion;GO:0005759//mitochondrial matrix	GO:0005506//iron ion binding;GO:0016491//oxidoreductase activity;GO:0016702//oxidoreductase activity, acting on single donors with incorporation of molecular oxygen, incorporation of two atoms of oxygen;GO:0046872//metal ion binding;GO:0050353//trimethyllysine dioxygenase activity;GO:0051213//dioxygenase activity	GO:0045329//carnitine biosynthetic process	--
ENSRNOG00000000796	0	1550.7	Ranbp2	RAN binding protein 2 [Source:RGD Symbol;Acc:1560047]	Human Diseases;Genetic Information Processing	Neurodegenerative disease;Translation	ko05014//Amyotrophic lateral sclerosis;ko03013//Nucleocytoplasmic transport	K12172;K12172	GO:0005635//nuclear envelope;GO:0005642//annulate lamellae;GO:0005643//nuclear pore;GO:0005654//nucleoplasm;GO:0005737//cytoplasm;GO:0005739//mitochondrion;GO:0031965//nuclear membrane;GO:0042405//nuclear inclusion body;GO:0043231//intracellular membrane-bounded organelle;GO:0044614//nuclear pore cytoplasmic filaments;GO:0044615//nuclear pore nuclear basket;GO:0106068//SUMO ligase complex;GO:1990…	GO:0003755//peptidyl-prolyl cis-trans isomerase activity;GO:0005096//GTPase activator activity;GO:0005515//protein binding;GO:0019789//SUMO transferase activity;GO:0031267//small GTPase binding;GO:0044877//protein-containing complex binding;GO:0046872//metal ion binding;GO:0061665//SUMO ligase activity	GO:0000413//protein peptidyl-prolyl isomerization;GO:0001975//response to amphetamine;GO:0006111//regulation of gluconeogenesis;GO:0006457//protein folding;GO:0006607//NLS-bearing protein import into nucleus;GO:0016925//protein sumoylation;GO:0033133//positive regulation of glucokinase activity;GO:0046907//intracellular transport;GO:0051642//centrosome localization	--
ENSRNOG00000000798	0	1342.46	Gnl1	G protein nucleolar 1 [Source:RGD Symbol;Acc:1303051]	-	-	-	-	GO:0005575//cellular_component	GO:0000166//nucleotide binding;GO:0003674//molecular_function;GO:0003924//GTPase activity;GO:0005525//GTP binding	GO:0006974//cellular response to DNA damage stimulus;GO:0008150//biological_process	--
ENSRNOG00000000799	0	2744.2	Abcf1	ATP binding cassette subfamily F member 1 [Source:RGD Symbol;Acc:620286]	-	-	-	-	GO:0005634//nucleus;GO:0005635//nuclear envelope;GO:0005654//nucleoplasm;GO:0005737//cytoplasm;GO:0005829//cytosol;GO:0005840//ribosome;GO:0042788//polysomal ribosome	GO:0000166//nucleotide binding;GO:0005524//ATP binding;GO:0008494//translation activator activity;GO:0043022//ribosome binding	GO:0006412//translation;GO:0006413//translational initiation;GO:0045727//positive regulation of translation	--
ENSRNOG00000000800	0	535.929	Man1a1	mannosidase, alpha, class 1A, member 1 [Source:RGD Symbol;Acc:1310891]	Metabolism;Genetic Information Processing;Metabolism;Metabolism	Global and overview maps;Folding, sorting and degradation;Glycan biosynthesis and metabolism;Glycan biosynthesis and metabolism	ko01100//Metabolic pathways;ko04141//Protein processing in endoplasmic reticulum;ko00510//N-Glycan biosynthesis;ko00513//Various types of N-glycan biosynthesis	K01230;K01230;K01230;K01230	GO:0000139//Golgi membrane;GO:0005783//endoplasmic reticulum;GO:0005793//endoplasmic reticulum-Golgi intermediate compartment;GO:0005794//Golgi apparatus;GO:0005829//cytosol;GO:0016020//membrane;GO:0016021//integral component of membrane;GO:0031410//cytoplasmic vesicle	GO:0004571//mannosyl-oligosaccharide 1,2-alpha-mannosidase activity;GO:0005509//calcium ion binding;GO:0016787//hydrolase activity;GO:0016798//hydrolase activity, acting on glycosyl bonds	GO:0005975//carbohydrate metabolic process;GO:0006491//N-glycan processing;GO:0008152//metabolic process;GO:0030433//ubiquitin-dependent ERAD pathway;GO:0045047//protein targeting to ER;GO:1904382//mannose trimming involved in glycoprotein ERAD pathway	--
ENSRNOG00000000804	0	414.375	Mrps18b	mitochondrial ribosomal protein S18B [Source:RGD Symbol;Acc:1302998]	Human Diseases	Cancer: overview	ko05203//Viral carcinogenesis	K16174	GO:0005654//nucleoplasm;GO:0005737//cytoplasm;GO:0005739//mitochondrion;GO:0005763//mitochondrial small ribosomal subunit;GO:0005840//ribosome;GO:0030054//cell junction;GO:0043229//intracellular organelle	GO:0003735//structural constituent of ribosome	GO:0006412//translation;GO:0032543//mitochondrial translation	--
ENSRNOG00000000818	0	757.817	Nrm	nurim [Source:RGD Symbol;Acc:1302966]	-	-	-	-	GO:0005634//nucleus;GO:0005635//nuclear envelope;GO:0005637//nuclear inner membrane;GO:0016020//membrane;GO:0016021//integral component of membrane;GO:0031965//nuclear membrane	GO:0019902//phosphatase binding	-	--
ENSRNOG00000000823	0	342.691	Gcc2	GRIP and coiled-coil domain containing 2 [Source:RGD Symbol;Acc:1305732]	Human Diseases	Infectious disease: bacterial	ko05132//Salmonella infection	K20282	GO:0005794//Golgi apparatus;GO:0016020//membrane	-	-	--
ENSRNOG00000000826	0	1140.88	Flot1	flotillin 1 [Source:RGD Symbol;Acc:70991]	Organismal Systems	Endocrine system	ko04910//Insulin signaling pathway	K07192	GO:0001931//uropod;GO:0005768//endosome;GO:0005769//early endosome;GO:0005815//microtubule organizing center;GO:0005886//plasma membrane;GO:0005901//caveola;GO:0005911//cell-cell junction;GO:0005912//adherens junction;GO:0008180//COP9 signalosome;GO:0009897//external side of plasma membrane;GO:0016020//membrane;GO:0016323//basolateral plasma membrane;GO:0016600//flotillin complex;GO:0030027//lame…	GO:0002020//protease binding;GO:0005515//protein binding;GO:0035255//ionotropic glutamate receptor binding	GO:0001765//membrane raft assembly;GO:0001819//positive regulation of cytokine production;GO:0001934//positive regulation of protein phosphorylation;GO:0002090//regulation of receptor internalization;GO:0007409//axonogenesis;GO:0022617//extracellular matrix disassembly;GO:0032092//positive regulation of protein binding;GO:0032226//positive regulation of synaptic transmission, dopaminergic;GO:0032…	--
ENSRNOG00000000839	0	126.226	Nfkbil1	NFKB inhibitor like 1 [Source:RGD Symbol;Acc:1303310]	-	-	-	-	GO:0005634//nucleus;GO:0005654//nucleoplasm;GO:0005829//cytosol	-	GO:0007249//I-kappaB kinase/NF-kappaB signaling;GO:0031665//negative regulation of lipopolysaccharide-mediated signaling pathway;GO:0032088//negative regulation of NF-kappaB transcription factor activity;GO:0032720//negative regulation of tumor necrosis factor production;GO:0034122//negative regulation of toll-like receptor signaling pathway;GO:0071222//cellular response to lipopolysaccharide	--
ENSRNOG00000000841	0	1279.22	Ddx39b	DExD-box helicase 39B [Source:RGD Symbol;Acc:70923]	Genetic Information Processing;Genetic Information Processing;Genetic Information Processing	Transcription;Translation;Translation	ko03040//Spliceosome;ko03013//Nucleocytoplasmic transport;ko03015//mRNA surveillance pathway	K12812;K12812;K12812	GO:0000346//transcription export complex;GO:0005634//nucleus;GO:0005681//spliceosomal complex;GO:0005687//U4 snRNP;GO:0005688//U6 snRNP;GO:0005737//cytoplasm;GO:0016363//nuclear matrix;GO:0016607//nuclear speck;GO:0032991//protein-containing complex	GO:0000166//nucleotide binding;GO:0003676//nucleic acid binding;GO:0003723//RNA binding;GO:0003724//RNA helicase activity;GO:0004386//helicase activity;GO:0005524//ATP binding;GO:0008186//ATP-dependent activity, acting on RNA;GO:0016787//hydrolase activity;GO:0016887//ATP hydrolysis activity;GO:0017070//U6 snRNA binding;GO:0030621//U4 snRNA binding;GO:0042802//identical protein binding;GO:0043008…	GO:0000245//spliceosomal complex assembly;GO:0000398//mRNA splicing, via spliceosome;GO:0001889//liver development;GO:0006397//mRNA processing;GO:0006406//mRNA export from nucleus;GO:0008380//RNA splicing;GO:0010501//RNA secondary structure unwinding;GO:0032786//positive regulation of DNA-templated transcription, elongation;GO:0045727//positive regulation of translation;GO:0046784//viral mRNA exp…	--
ENSRNOG00000000842	0	275.581	Ddah2	dimethylarginine dimethylaminohydrolase 2 [Source:RGD Symbol;Acc:1302955]	-	-	-	-	GO:0005737//cytoplasm;GO:0005739//mitochondrion	GO:0016403//dimethylargininase activity;GO:0016597//amino acid binding;GO:0016787//hydrolase activity	GO:0000052//citrulline metabolic process;GO:0006525//arginine metabolic process;GO:0006527//arginine catabolic process;GO:0045429//positive regulation of nitric oxide biosynthetic process	--
ENSRNOG00000000847	0	4674.78	Csnk2b	casein kinase 2 beta [Source:RGD Symbol;Acc:619978]	Human Diseases;Human Diseases;Human Diseases;Human Diseases;Genetic Information Processing;Environmental Information Processing;Environmental Information Processing;Cellular Processes;Human Diseases;Cellular Processes	Neurodegenerative disease;Neurodegenerative disease;Neurodegenerative disease;Infectious disease: viral;Translation;Signal transduction;Signal transduction;Transport and catabolism;Cancer: overview;Cellular community - eukaryotes	ko05022//Pathways of neurodegeneration - multiple diseases;ko05010//Alzheimer disease;ko05020//Prion disease;ko05162//Measles;ko03008//Ribosome biogenesis in eukaryotes;ko04310//Wnt signaling pathway;ko04064//NF-kappa B signaling pathway;ko04137//Mitophagy - animal;ko05235//PD-L1 expression and PD-1 checkpoint pathway in cancer;ko04520//Adherens junction	K03115;K03115;K03115;K03115;K03115;K03115;K03115;K03115;K03115;K03115	GO:0000785//chromatin;GO:0005634//nucleus;GO:0005737//cytoplasm;GO:0005886//plasma membrane;GO:0005929//cilium;GO:0005956//protein kinase CK2 complex;GO:0016363//nuclear matrix;GO:0031519//PcG protein complex;GO:0042995//cell projection;GO:0098685//Schaffer collateral - CA1 synapse;GO:0098794//postsynapse;GO:0098978//glutamatergic synapse	GO:0003682//chromatin binding;GO:0004674//protein serine/threonine kinase activity;GO:0005102//signaling receptor binding;GO:0019887//protein kinase regulator activity;GO:0019904//protein domain specific binding;GO:0042802//identical protein binding;GO:0043021//ribonucleoprotein complex binding;GO:0046872//metal ion binding;GO:0061629//RNA polymerase II-specific DNA-binding transcription factor b…	GO:0006468//protein phosphorylation;GO:0010862//positive regulation of pathway-restricted SMAD protein phosphorylation;GO:0016055//Wnt signaling pathway;GO:0018107//peptidyl-threonine phosphorylation;GO:0032927//positive regulation of activin receptor signaling pathway;GO:0033211//adiponectin-activated signaling pathway;GO:0033574//response to testosterone;GO:0043537//negative regulation of blood…	--
ENSRNOG00000000850	0	725.787	Apom	apolipoprotein M [Source:RGD Symbol;Acc:620773]	-	-	-	-	GO:0005576//extracellular region;GO:0005615//extracellular space;GO:0034361//very-low-density lipoprotein particle;GO:0034362//low-density lipoprotein particle;GO:0034364//high-density lipoprotein particle;GO:0034365//discoidal high-density lipoprotein particle;GO:0034366//spherical high-density lipoprotein particle	GO:0003674//molecular_function;GO:0005319//lipid transporter activity;GO:0005543//phospholipid binding;GO:0016209//antioxidant activity	GO:0006869//lipid transport;GO:0009749//response to glucose;GO:0033344//cholesterol efflux;GO:0034375//high-density lipoprotein particle remodeling;GO:0034380//high-density lipoprotein particle assembly;GO:0034384//high-density lipoprotein particle clearance;GO:0034445//negative regulation of plasma lipoprotein oxidation;GO:0042157//lipoprotein metabolic process;GO:0043691//reverse cholesterol tr…	--
ENSRNOG00000000851	0	3526.85	Bag6	BAG cochaperone 6 [Source:RGD Symbol;Acc:71064]	-	-	-	-	GO:0005576//extracellular region;GO:0005634//nucleus;GO:0005654//nucleoplasm;GO:0005737//cytoplasm;GO:0005829//cytosol;GO:0016020//membrane;GO:0043231//intracellular membrane-bounded organelle;GO:0070062//extracellular exosome;GO:0071818//BAT3 complex	GO:0005102//signaling receptor binding;GO:0005515//protein binding;GO:0030544//Hsp70 protein binding;GO:0031593//polyubiquitin modification-dependent protein binding;GO:0031625//ubiquitin protein ligase binding;GO:0043022//ribosome binding;GO:0051787//misfolded protein binding;GO:0070628//proteasome binding;GO:1990381//ubiquitin-specific protease binding	GO:0001822//kidney development;GO:0002376//immune system process;GO:0002429//immune response-activating cell surface receptor signaling pathway;GO:0006325//chromatin organization;GO:0006511//ubiquitin-dependent protein catabolic process;GO:0006620//posttranslational protein targeting to endoplasmic reticulum membrane;GO:0006915//apoptotic process;GO:0007130//synaptonemal complex assembly;GO:00072…	--
ENSRNOG00000000852	0	56.9594	Prrc2a	proline-rich coiled-coil 2A [Source:RGD Symbol;Acc:1303025]	-	-	-	-	GO:0005575//cellular_component;GO:0005634//nucleus;GO:0005654//nucleoplasm;GO:0005737//cytoplasm;GO:0005829//cytosol;GO:0005886//plasma membrane	GO:0003674//molecular_function	GO:0008150//biological_process;GO:0030154//cell differentiation	--
ENSRNOG00000000867	0	7777.36	Vars1	valyl-tRNA synthetase 1 [Source:RGD Symbol;Acc:3950]	Genetic Information Processing	Translation	ko00970//Aminoacyl-tRNA biosynthesis	K01873	GO:0005829//cytosol	GO:0000166//nucleotide binding;GO:0002161//aminoacyl-tRNA editing activity;GO:0004812//aminoacyl-tRNA ligase activity;GO:0004832//valine-tRNA ligase activity;GO:0005524//ATP binding;GO:0016874//ligase activity	GO:0006412//translation;GO:0006418//tRNA aminoacylation for protein translation;GO:0006438//valyl-tRNA aminoacylation;GO:0106074//aminoacyl-tRNA metabolism involved in translational fidelity	--
ENSRNOG00000000869	0	4489.88	Arhgef6	Rac/Cdc42 guanine nucleotide exchange factor (GEF) 6 [Source:MGI Symbol;Acc:MGI:1920591]	Cellular Processes;Human Diseases	Cell motility;Cancer: specific types	ko04810//Regulation of actin cytoskeleton;ko05212//Pancreatic cancer	K05729;K05729	GO:0030027//lamellipodium	GO:0005085//guanyl-nucleotide exchange factor activity;GO:0005515//protein binding	GO:0035556//intracellular signal transduction;GO:0050790//regulation of catalytic activity	--
ENSRNOG00000000875	0	245.676	Fhl1	four and a half LIM domains 1 [Source:MGI Symbol;Acc:MGI:1298387]	Environmental Information Processing	Signal transduction	ko04630//JAK-STAT signaling pathway	K14365	GO:0005634//nucleus;GO:0005737//cytoplasm	GO:0044325//transmembrane transporter binding;GO:0046872//metal ion binding	GO:0003254//regulation of membrane depolarization;GO:0007517//muscle organ development;GO:0010972//negative regulation of G2/M transition of mitotic cell cycle;GO:0030154//cell differentiation;GO:0030308//negative regulation of cell growth;GO:0043268//positive regulation of potassium ion transport;GO:1901016//regulation of potassium ion transmembrane transporter activity;GO:2000134//negative regu…	--
ENSRNOG00000000879	0	281.082	Slc9a6	solute carrier family 9 (sodium/hydrogen exchanger), member 6 [Source:MGI Symbol;Acc:MGI:2443511]	Organismal Systems	Circulatory system	ko04260//Cardiac muscle contraction	K12041	GO:0005575//cellular_component;GO:0005768//endosome;GO:0005769//early endosome;GO:0005770//late endosome;GO:0005789//endoplasmic reticulum membrane;GO:0005886//plasma membrane;GO:0010008//endosome membrane;GO:0016020//membrane;GO:0016021//integral component of membrane;GO:0030425//dendrite;GO:0031410//cytoplasmic vesicle;GO:0031901//early endosome membrane;GO:0043679//axon terminus;GO:0044308//ax…	GO:0003674//molecular_function;GO:0015297//antiporter activity;GO:0015299//solute:proton antiporter activity;GO:0015385//sodium:proton antiporter activity;GO:0015386//potassium:proton antiporter activity	GO:0006811//ion transport;GO:0006812//cation transport;GO:0006814//sodium ion transport;GO:0006885//regulation of pH;GO:0008150//biological_process;GO:0031547//brain-derived neurotrophic factor receptor signaling pathway;GO:0048675//axon extension;GO:0048812//neuron projection morphogenesis;GO:0050808//synapse organization;GO:0051386//regulation of neurotrophin TRK receptor signaling pathway;GO:0…	--
ENSRNOG00000000888	0	1568.54	Sbds	SBDS, ribosome maturation factor [Source:RGD Symbol;Acc:1311043]	Genetic Information Processing	Translation	ko03008//Ribosome biogenesis in eukaryotes	K14574	GO:0000922//spindle pole;GO:0005575//cellular_component;GO:0005634//nucleus;GO:0005654//nucleoplasm;GO:0005730//nucleolus;GO:0005737//cytoplasm;GO:0005819//spindle;GO:0005829//cytosol;GO:0005856//cytoskeleton	GO:0003674//molecular_function;GO:0008017//microtubule binding;GO:0019843//rRNA binding;GO:0043022//ribosome binding	GO:0001833//inner cell mass cell proliferation;GO:0002244//hematopoietic progenitor cell differentiation;GO:0006364//rRNA processing;GO:0007052//mitotic spindle organization;GO:0008150//biological_process;GO:0030282//bone mineralization;GO:0030595//leukocyte chemotaxis;GO:0042254//ribosome biogenesis;GO:0042256//mature ribosome assembly;GO:0048539//bone marrow development	--
ENSRNOG00000000895	0	582.023	Rabgef1	RAB guanine nucleotide exchange factor 1 [Source:RGD Symbol;Acc:1307295]	-	-	-	-	GO:0005769//early endosome;GO:0005829//cytosol;GO:0030139//endocytic vesicle;GO:0031982//vesicle	GO:0003677//DNA binding;GO:0005085//guanyl-nucleotide exchange factor activity;GO:0008270//zinc ion binding;GO:0031267//small GTPase binding;GO:0046872//metal ion binding;GO:0061630//ubiquitin protein ligase activity	GO:0001933//negative regulation of protein phosphorylation;GO:0002686//negative regulation of leukocyte migration;GO:0006612//protein targeting to membrane;GO:0016192//vesicle-mediated transport;GO:0016567//protein ubiquitination;GO:0032715//negative regulation of interleukin-6 production;GO:0033004//negative regulation of mast cell activation;GO:0043305//negative regulation of mast cell degranul…	--
ENSRNOG00000000900	0	66.6317	Tpst1	tyrosylprotein sulfotransferase 1 [Source:RGD Symbol;Acc:1308473]	-	-	-	-	GO:0000139//Golgi membrane;GO:0005794//Golgi apparatus;GO:0016020//membrane;GO:0016021//integral component of membrane;GO:0030173//integral component of Golgi membrane	GO:0008146//sulfotransferase activity;GO:0008476//protein-tyrosine sulfotransferase activity;GO:0016740//transferase activity;GO:0042803//protein homodimerization activity	GO:0006478//peptidyl-tyrosine sulfation	--
ENSRNOG00000000901	0	1123.39	Vkorc1l1	CGRP receptor component [Source:RGD Symbol;Acc:620753]	Genetic Information Processing	Transcription	ko03020//RNA polymerase	K25304	GO:0001669//acrosomal vesicle;GO:0005634//nucleus;GO:0005666//RNA polymerase III complex;GO:0005737//cytoplasm;GO:0005783//endoplasmic reticulum;GO:0005789//endoplasmic reticulum membrane;GO:0005886//plasma membrane;GO:0009360//DNA polymerase III complex;GO:0016020//membrane;GO:0016021//integral component of membrane;GO:0030424//axon;GO:0030425//dendrite;GO:0030880//RNA polymerase complex;GO:0043…	GO:0000166//nucleotide binding;GO:0001635//calcitonin gene-related peptide receptor activity;GO:0003674//molecular_function;GO:0003899//DNA-directed 5'-3' RNA polymerase activity;GO:0016491//oxidoreductase activity;GO:0047057//vitamin-K-epoxide reductase (warfarin-sensitive) activity;GO:0048038//quinone binding	GO:0002376//immune system process;GO:0006352//DNA-templated transcription, initiation;GO:0006383//transcription by RNA polymerase III;GO:0006384//transcription initiation from RNA polymerase III promoter;GO:0007218//neuropeptide signaling pathway;GO:0007568//aging;GO:0017187//peptidyl-glutamic acid carboxylation;GO:0034599//cellular response to oxidative stress;GO:0042373//vitamin K metabolic pro…	--
ENSRNOG00000000902	0	7498.93	Hsph1	heat shock protein family H (Hsp110) member 1 [Source:RGD Symbol;Acc:1311609]	Genetic Information Processing	Folding, sorting and degradation	ko04141//Protein processing in endoplasmic reticulum	K09485	GO:0005634//nucleus;GO:0005654//nucleoplasm;GO:0005737//cytoplasm;GO:0005829//cytosol;GO:0005874//microtubule;GO:0032991//protein-containing complex	GO:0000166//nucleotide binding;GO:0000774//adenyl-nucleotide exchange factor activity;GO:0005524//ATP binding;GO:0016887//ATP hydrolysis activity;GO:0043014//alpha-tubulin binding	GO:0051085//chaperone cofactor-dependent protein refolding	--
ENSRNOG00000000903	0	973.948	Asl	argininosuccinate lyase [Source:RGD Symbol;Acc:619974]	Metabolism;Metabolism;Metabolism;Metabolism	Global and overview maps;Global and overview maps;Amino acid metabolism;Amino acid metabolism	ko01100//Metabolic pathways;ko01230//Biosynthesis of amino acids;ko00250//Alanine, aspartate and glutamate metabolism;ko00220//Arginine biosynthesis	K01755;K01755;K01755;K01755	-	GO:0003824//catalytic activity;GO:0004056//argininosuccinate lyase activity	GO:0000050//urea cycle;GO:0006520//cellular amino acid metabolic process;GO:0006526//arginine biosynthetic process;GO:0007626//locomotory behavior;GO:0009791//post-embryonic development;GO:0019676//ammonia assimilation cycle;GO:0019752//carboxylic acid metabolic process;GO:0042450//arginine biosynthetic process via ornithine	--
ENSRNOG00000000907	0	8583.12	Alox5ap	arachidonate 5-lipoxygenase activating protein [Source:RGD Symbol;Acc:2097]	Organismal Systems	Immune system	ko04664//Fc epsilon RI signaling pathway	K20735	GO:0005634//nucleus;GO:0005635//nuclear envelope;GO:0005783//endoplasmic reticulum;GO:0005789//endoplasmic reticulum membrane;GO:0005829//cytosol;GO:0016020//membrane;GO:0016021//integral component of membrane;GO:0031965//nuclear membrane	GO:0004051//arachidonate 5-lipoxygenase activity;GO:0004364//glutathione transferase activity;GO:0004464//leukotriene-C4 synthase activity;GO:0004602//glutathione peroxidase activity;GO:0008047//enzyme activator activity;GO:0019899//enzyme binding;GO:0042802//identical protein binding;GO:0044877//protein-containing complex binding;GO:0047485//protein N-terminus binding;GO:0050544//arachidonic aci…	GO:0002540//leukotriene production involved in inflammatory response;GO:0002675//positive regulation of acute inflammatory response;GO:0006691//leukotriene metabolic process;GO:0019370//leukotriene biosynthetic process;GO:0019372//lipoxygenase pathway;GO:0050790//regulation of catalytic activity;GO:0070207//protein homotrimerization;GO:0071277//cellular response to calcium ion;GO:0098869//cellula…	--
ENSRNOG00000000913	0	3379.65	Gusb	glucuronidase, beta [Source:RGD Symbol;Acc:2772]	Metabolism;Cellular Processes;Metabolism;Metabolism;Metabolism;Metabolism;Metabolism	Global and overview maps;Transport and catabolism;Xenobiotics biodegradation and metabolism;Metabolism of cofactors and vitamins;Carbohydrate metabolism;Carbohydrate metabolism;Glycan biosynthesis and metabolism	ko01100//Metabolic pathways;ko04142//Lysosome;ko00983//Drug metabolism - other enzymes;ko00860//Porphyrin metabolism;ko00040//Pentose and glucuronate interconversions;ko00053//Ascorbate and aldarate metabolism;ko00531//Glycosaminoglycan degradation	K01195;K01195;K01195;K01195;K01195;K01195;K01195	GO:0005764//lysosome	GO:0004553//hydrolase activity, hydrolyzing O-glycosyl compounds;GO:0004566//beta-glucuronidase activity;GO:0016787//hydrolase activity;GO:0016798//hydrolase activity, acting on glycosyl bonds	GO:0005975//carbohydrate metabolic process;GO:0008152//metabolic process	--
ENSRNOG00000000918	0	1034.11	Zbed5	zinc finger, BED-type containing 5 [Source:RGD Symbol;Acc:1559988]	-	-	-	-	-	-	-	--
ENSRNOG00000051180	0	1034.11	Chchd2	coiled-coil-helix-coiled-coil-helix domain containing 2 [Source:RGD Symbol;Acc:1309819]	-	-	-	-	-	-	-	--
ENSRNOG00000065713	0	1034.11	Chchd2	coiled-coil-helix-coiled-coil-helix domain-containing protein 2, mitochondrial-like [Source:RGD Symbol;Acc:6496638]	-	-	-	-	GO:0005634//nucleus;GO:0005739//mitochondrion;GO:0005758//mitochondrial intermembrane space	GO:0043565//sequence-specific DNA binding;GO:0140297//DNA-binding transcription factor binding	GO:0007005//mitochondrion organization;GO:0034599//cellular response to oxidative stress;GO:0045944//positive regulation of transcription by RNA polymerase II;GO:1900037//regulation of cellular response to hypoxia;GO:1905448//positive regulation of mitochondrial ATP synthesis coupled electron transport	--
ENSRNOG00000000923	0	10936.5	Cct6a	chaperonin containing TCP1 subunit 6A [Source:RGD Symbol;Acc:1304763]	-	-	-	-	GO:0001669//acrosomal vesicle;GO:0002199//zona pellucida receptor complex;GO:0005737//cytoplasm;GO:0005832//chaperonin-containing T-complex;GO:0005874//microtubule;GO:0044297//cell body	GO:0000166//nucleotide binding;GO:0005515//protein binding;GO:0005524//ATP binding;GO:0016887//ATP hydrolysis activity;GO:0044183//protein folding chaperone;GO:0051082//unfolded protein binding;GO:0071987//WD40-repeat domain binding	GO:0006457//protein folding;GO:0007339//binding of sperm to zona pellucida;GO:0032212//positive regulation of telomere maintenance via telomerase;GO:0050821//protein stabilization;GO:0061077//chaperone-mediated protein folding;GO:1901998//toxin transport;GO:1904851//positive regulation of establishment of protein localization to telomere	--
ENSRNOG00000000924	0	532.934	Slc7a1	solute carrier family 7 member 1 [Source:RGD Symbol;Acc:3716]	Human Diseases	Cancer: overview	ko05206//MicroRNAs in cancer	K13863	GO:0005886//plasma membrane;GO:0016020//membrane;GO:0016021//integral component of membrane;GO:0016323//basolateral plasma membrane;GO:0016324//apical plasma membrane;GO:0032991//protein-containing complex	GO:0005290//L-histidine transmembrane transporter activity;GO:0008324//cation transmembrane transporter activity;GO:0008514//organic anion transmembrane transporter activity;GO:0015171//amino acid transmembrane transporter activity;GO:0015174//basic amino acid transmembrane transporter activity;GO:0022857//transmembrane transporter activity;GO:0061459//L-arginine transmembrane transporter activity	GO:0006865//amino acid transport;GO:0015807//L-amino acid transport;GO:0015819//lysine transport;GO:0015822//ornithine transport;GO:0042102//positive regulation of T cell proliferation;GO:0055085//transmembrane transport;GO:0089718//amino acid import across plasma membrane;GO:1903810//L-histidine import across plasma membrane;GO:1903826//arginine transmembrane transport	--
ENSRNOG00000000925	0	2430.93	Psph	phosphoserine phosphatase [Source:RGD Symbol;Acc:1308764]	Metabolism;Metabolism;Metabolism;Metabolism	Global and overview maps;Global and overview maps;Global and overview maps;Amino acid metabolism	ko01100//Metabolic pathways;ko01200//Carbon metabolism;ko01230//Biosynthesis of amino acids;ko00260//Glycine, serine and threonine metabolism	K01079;K01079;K01079;K01079	GO:0005737//cytoplasm;GO:0005829//cytosol;GO:0043005//neuron projection	GO:0000287//magnesium ion binding;GO:0003674//molecular_function;GO:0016787//hydrolase activity;GO:0036424//L-phosphoserine phosphatase activity;GO:0042802//identical protein binding;GO:0042803//protein homodimerization activity;GO:0046872//metal ion binding	GO:0001701//in utero embryonic development;GO:0006563//L-serine metabolic process;GO:0006564//L-serine biosynthetic process;GO:0008652//cellular amino acid biosynthetic process;GO:0009612//response to mechanical stimulus;GO:0016311//dephosphorylation;GO:0031667//response to nutrient levels;GO:0033574//response to testosterone	--
ENSRNOG00000000926	0	767.486	Mrps17	mitochondrial ribosomal protein S17 [Source:RGD Symbol;Acc:1307650]	Genetic Information Processing	Translation	ko03010//Ribosome	K02961	GO:0005763//mitochondrial small ribosomal subunit;GO:0005840//ribosome	GO:0003735//structural constituent of ribosome	GO:0006412//translation	--
ENSRNOG00000000931	0	192.12	Sfswap	splicing factor SWAP [Source:RGD Symbol;Acc:1305004]	-	-	-	-	GO:0005634//nucleus	GO:0003723//RNA binding	GO:0000380//alternative mRNA splicing, via spliceosome;GO:0000395//mRNA 5'-splice site recognition;GO:0006396//RNA processing;GO:0006397//mRNA processing;GO:0008380//RNA splicing;GO:0048025//negative regulation of mRNA splicing, via spliceosome	--
ENSRNOG00000000936	0	452.433	Stx2	syntaxin 2 [Source:RGD Symbol;Acc:2558]	Organismal Systems;Genetic Information Processing	Nervous system;Folding, sorting and degradation	ko04721//Synaptic vesicle cycle;ko04130//SNARE interactions in vesicular transport	K08486;K08486	GO:0005615//extracellular space;GO:0005886//plasma membrane;GO:0016020//membrane;GO:0016021//integral component of membrane;GO:0016323//basolateral plasma membrane;GO:0030027//lamellipodium;GO:0032991//protein-containing complex	GO:0005198//structural molecule activity;GO:0005484//SNAP receptor activity	GO:0006886//intracellular protein transport;GO:0007340//acrosome reaction;GO:0016192//vesicle-mediated transport;GO:0030154//cell differentiation;GO:0034599//cellular response to oxidative stress;GO:0051641//cellular localization;GO:0061025//membrane fusion;GO:1903575//cornified envelope assembly	--
ENSRNOG00000000938	0	35418.8	Ran	RAN, member RAS oncogene family [Source:RGD Symbol;Acc:620367]	Human Diseases;Genetic Information Processing;Genetic Information Processing	Infectious disease: viral;Translation;Translation	ko05166//Human T-cell leukemia virus 1 infection;ko03013//Nucleocytoplasmic transport;ko03008//Ribosome biogenesis in eukaryotes	K07936;K07936;K07936	GO:0000785//chromatin;GO:0001673//male germ cell nucleus;GO:0002177//manchette;GO:0005634//nucleus;GO:0005635//nuclear envelope;GO:0005643//nuclear pore;GO:0005730//nucleolus;GO:0005737//cytoplasm;GO:0005814//centriole;GO:0005829//cytosol;GO:0030496//midbody;GO:0032991//protein-containing complex;GO:0036126//sperm flagellum;GO:0042470//melanosome;GO:0042565//RNA nuclear export complex;GO:0055037/…	GO:0000166//nucleotide binding;GO:0000287//magnesium ion binding;GO:0003924//GTPase activity;GO:0005515//protein binding;GO:0005525//GTP binding;GO:0019003//GDP binding;GO:0019904//protein domain specific binding;GO:0044877//protein-containing complex binding;GO:0045505//dynein intermediate chain binding;GO:0046872//metal ion binding;GO:0046982//protein heterodimerization activity;GO:0061676//imp…	GO:0000054//ribosomal subunit export from nucleus;GO:0000055//ribosomal large subunit export from nucleus;GO:0000056//ribosomal small subunit export from nucleus;GO:0000070//mitotic sister chromatid segregation;GO:0000226//microtubule cytoskeleton organization;GO:0006606//protein import into nucleus;GO:0006611//protein export from nucleus;GO:0006913//nucleocytoplasmic transport;GO:0007049//cell c…	--
ENSRNOG00000000942	0	396.977	Pan3	poly(A) specific ribonuclease subunit PAN3 [Source:RGD Symbol;Acc:1590880]	Genetic Information Processing	Folding, sorting and degradation	ko03018//RNA degradation	K12572	GO:0000932//P-body;GO:0005575//cellular_component;GO:0005737//cytoplasm;GO:0031251//PAN complex	GO:0000166//nucleotide binding;GO:0003674//molecular_function;GO:0003723//RNA binding;GO:0004535//poly(A)-specific ribonuclease activity;GO:0004672//protein kinase activity;GO:0005524//ATP binding;GO:0008143//poly(A) binding;GO:0046872//metal ion binding	GO:0000288//nuclear-transcribed mRNA catabolic process, deadenylation-dependent decay;GO:0000289//nuclear-transcribed mRNA poly(A) tail shortening;GO:0000290//deadenylation-dependent decapping of nuclear-transcribed mRNA;GO:0006397//mRNA processing;GO:0006468//protein phosphorylation;GO:0006605//protein targeting;GO:0008150//biological_process;GO:0010606//positive regulation of cytoplasmic mRNA p…	--
ENSRNOG00000000954	0	635.884	Polr1d	RNA polymerase I and III subunit D [Source:RGD Symbol;Acc:1564358]	Organismal Systems;Genetic Information Processing	Immune system;Transcription	ko04623//Cytosolic DNA-sensing pathway;ko03020//RNA polymerase	K03020;K03020	GO:0005736//RNA polymerase I complex	GO:0003677//DNA binding;GO:0003899//DNA-directed 5'-3' RNA polymerase activity;GO:0046983//protein dimerization activity	GO:0006351//transcription, DNA-templated	--
ENSRNOG00000000955	0	49.2434	Lnx2	ligand of numb-protein X 2 [Source:RGD Symbol;Acc:1308222]	-	-	-	-	-	GO:0004842//ubiquitin-protein transferase activity;GO:0005515//protein binding;GO:0030165//PDZ domain binding;GO:0042802//identical protein binding;GO:0046872//metal ion binding	GO:0016567//protein ubiquitination	--
ENSRNOG00000000957	0	9474.98	Rpl21	ribosomal protein L21 [Source:RGD Symbol;Acc:68390]	Human Diseases;Genetic Information Processing	Infectious disease: viral;Translation	ko05171//Coronavirus disease - COVID-19;ko03010//Ribosome	K02889;K02889	GO:0005829//cytosol;GO:0005840//ribosome	GO:0003735//structural constituent of ribosome	GO:0006412//translation	--
ENSRNOG00000029410	0	9474.98	Rpl21	ribosomal protein L21 [Source:RGD Symbol;Acc:68390]	Human Diseases;Genetic Information Processing	Infectious disease: viral;Translation	ko05171//Coronavirus disease - COVID-19;ko03010//Ribosome	K02889;K02889	GO:0005829//cytosol;GO:0005840//ribosome	GO:0003735//structural constituent of ribosome	GO:0006412//translation	--
ENSRNOG00000066953	0	9474.98	RPL21	NP_062621.2 60S ribosomal protein L21 [Mus musculus]	Human Diseases;Genetic Information Processing	Infectious disease: viral;Translation	ko05171//Coronavirus disease - COVID-19;ko03010//Ribosome	K02889;K02889	GO:0005840//ribosome;GO:0022625//cytosolic large ribosomal subunit	GO:0003735//structural constituent of ribosome	GO:0006412//translation	--
ENSRNOG00000069969	0	9474.98	RPL21	NP_062621.2 60S ribosomal protein L21 [Mus musculus]	Human Diseases;Genetic Information Processing	Infectious disease: viral;Translation	ko05171//Coronavirus disease - COVID-19;ko03010//Ribosome	K02889;K02889	GO:0005829//cytosol;GO:0005840//ribosome	GO:0003735//structural constituent of ribosome	GO:0006412//translation	--
ENSRNOG00000000962	0	572.391	Slc15a4	solute carrier family 15 member 4 [Source:RGD Symbol;Acc:708469]	-	-	-	-	GO:0005765//lysosomal membrane;GO:0010008//endosome membrane;GO:0016020//membrane;GO:0016021//integral component of membrane;GO:0031303//integral component of endosome membrane;GO:0031901//early endosome membrane;GO:0036020//endolysosome membrane;GO:1905103//integral component of lysosomal membrane	GO:0005290//L-histidine transmembrane transporter activity;GO:0015293//symporter activity;GO:0015333//peptide:proton symporter activity;GO:0015647//peptidoglycan transmembrane transporter activity;GO:0022857//transmembrane transporter activity;GO:0071916//dipeptide transmembrane transporter activity	GO:0006857//oligopeptide transport;GO:0015835//peptidoglycan transport;GO:0033023//mast cell homeostasis;GO:0034157//positive regulation of toll-like receptor 7 signaling pathway;GO:0034161//positive regulation of toll-like receptor 8 signaling pathway;GO:0034165//positive regulation of toll-like receptor 9 signaling pathway;GO:0045089//positive regulation of innate immune response;GO:0048302//re…	--
ENSRNOG00000000964	0	1673.95	Frg1l1	FSHD region gene 1-like 1 [Source:RGD Symbol;Acc:1592278]	-	-	-	-	-	-	-	--
ENSRNOG00000000967	0	2197.41	Aacs	acetoacetyl-CoA synthetase [Source:RGD Symbol;Acc:708522]	Metabolism;Metabolism;Metabolism	Global and overview maps;Amino acid metabolism;Carbohydrate metabolism	ko01100//Metabolic pathways;ko00280//Valine, leucine and isoleucine degradation;ko00650//Butanoate metabolism	K01907;K01907;K01907	GO:0005737//cytoplasm;GO:0005829//cytosol	GO:0000166//nucleotide binding;GO:0005524//ATP binding;GO:0016874//ligase activity;GO:0030729//acetoacetate-CoA ligase activity;GO:0047760//butyrate-CoA ligase activity	GO:0001889//liver development;GO:0006629//lipid metabolic process;GO:0006631//fatty acid metabolic process;GO:0007584//response to nutrient;GO:0009410//response to xenobiotic stimulus;GO:0010243//response to organonitrogen compound;GO:0014070//response to organic cyclic compound;GO:0014074//response to purine-containing compound;GO:0032024//positive regulation of insulin secretion;GO:0034201//res…	--
ENSRNOG00000000968	0	151.914	Rnf6	ring finger protein 6 [Source:RGD Symbol;Acc:1306092]	-	-	-	-	GO:0005575//cellular_component;GO:0005634//nucleus;GO:0005654//nucleoplasm;GO:0005737//cytoplasm;GO:0016605//PML body;GO:0030424//axon	GO:0003674//molecular_function;GO:0003677//DNA binding;GO:0004842//ubiquitin-protein transferase activity;GO:0046872//metal ion binding;GO:0050681//androgen receptor binding;GO:0061630//ubiquitin protein ligase activity	GO:0006355//regulation of transcription, DNA-templated;GO:0006511//ubiquitin-dependent protein catabolic process;GO:0008150//biological_process;GO:0016567//protein ubiquitination;GO:0030517//negative regulation of axon extension;GO:0044314//protein K27-linked ubiquitination;GO:0045893//positive regulation of transcription, DNA-templated;GO:0060765//regulation of androgen receptor signaling pathwa…	--
ENSRNOG00000000975	0	328.668	Mcoln1	mucolipin TRP cation channel 1 [Source:RGD Symbol;Acc:1308953]	Cellular Processes;Environmental Information Processing	Transport and catabolism;Signal transduction	ko04142//Lysosome;ko04020//Calcium signaling pathway	K04992;K04992	GO:0005654//nucleoplasm;GO:0005764//lysosome;GO:0005765//lysosomal membrane;GO:0005770//late endosome;GO:0005794//Golgi apparatus;GO:0005886//plasma membrane;GO:0010008//endosome membrane;GO:0016020//membrane;GO:0016021//integral component of membrane;GO:0043231//intracellular membrane-bounded organelle;GO:0043235//receptor complex;GO:0097708//intracellular vesicle	GO:0005261//cation channel activity;GO:0042802//identical protein binding;GO:0072345//NAADP-sensitive calcium-release channel activity;GO:0097682//intracellular phosphatidylinositol-3,5-bisphosphate-sensitive cation channel activity;GO:0099604//ligand-gated calcium channel activity	GO:0019722//calcium-mediated signaling;GO:0051209//release of sequestered calcium ion into cytosol;GO:0051289//protein homotetramerization;GO:0070588//calcium ion transmembrane transport;GO:0071277//cellular response to calcium ion;GO:0071467//cellular response to pH;GO:0090382//phagosome maturation;GO:0097352//autophagosome maturation;GO:0098655//cation transmembrane transport	--
ENSRNOG00000000977	0	352.062	Pnpla6	patatin-like phospholipase domain containing 6 [Source:RGD Symbol;Acc:1564611]	Metabolism	Lipid metabolism	ko00564//Glycerophospholipid metabolism	K14676	GO:0005783//endoplasmic reticulum;GO:0005789//endoplasmic reticulum membrane;GO:0005829//cytosol;GO:0016020//membrane;GO:0016021//integral component of membrane	GO:0004622//lysophospholipase activity;GO:0016787//hydrolase activity;GO:0102545//phosphatidyl phospholipase B activity	GO:0001525//angiogenesis;GO:0006629//lipid metabolic process;GO:0009887//animal organ morphogenesis;GO:0046470//phosphatidylcholine metabolic process	--
ENSRNOG00000000981	0	945.905	Scarb1	scavenger receptor class B, member 1 [Source:RGD Symbol;Acc:2302]	Cellular Processes;Human Diseases;Human Diseases;Organismal Systems;Organismal Systems;Organismal Systems;Organismal Systems;Organismal Systems;Organismal Systems;Organismal Systems	Transport and catabolism;Infectious disease: viral;Endocrine and metabolic disease;Endocrine system;Digestive system;Digestive system;Endocrine system;Endocrine system;Digestive system;Digestive system	ko04145//Phagosome;ko05160//Hepatitis C;ko04934//Cushing syndrome;ko04925//Aldosterone synthesis and secretion;ko04979//Cholesterol metabolism;ko04976//Bile secretion;ko04927//Cortisol synthesis and secretion;ko04913//Ovarian steroidogenesis;ko04975//Fat digestion and absorption;ko04977//Vitamin digestion and absorption	K13885;K13885;K13885;K13885;K13885;K13885;K13885;K13885;K13885;K13885	GO:0005737//cytoplasm;GO:0005764//lysosome;GO:0005886//plasma membrane;GO:0005887//integral component of plasma membrane;GO:0005901//caveola;GO:0009986//cell surface;GO:0016020//membrane;GO:0016021//integral component of membrane;GO:0031528//microvillus membrane;GO:0043231//intracellular membrane-bounded organelle	GO:0001530//lipopolysaccharide binding;GO:0001540//amyloid-beta binding;GO:0001786//phosphatidylserine binding;GO:0001875//lipopolysaccharide immune receptor activity;GO:0005044//scavenger receptor activity;GO:0005319//lipid transporter activity;GO:0008035//high-density lipoprotein particle binding;GO:0008289//lipid binding;GO:0030169//low-density lipoprotein particle binding;GO:0034185//apolipop…	GO:0001935//endothelial cell proliferation;GO:0006694//steroid biosynthetic process;GO:0006702//androgen biosynthetic process;GO:0006707//cholesterol catabolic process;GO:0006869//lipid transport;GO:0006910//phagocytosis, recognition;GO:0010867//positive regulation of triglyceride biosynthetic process;GO:0010886//positive regulation of cholesterol storage;GO:0010899//regulation of phosphatidylcho…	--
ENSRNOG00000000985	0	329.698	Cpsf4	cleavage and polyadenylation specific factor 4 [Source:RGD Symbol;Acc:620440]	Human Diseases;Genetic Information Processing	Infectious disease: viral;Translation	ko05164//Influenza A;ko03015//mRNA surveillance pathway	K14404;K14404	GO:0005634//nucleus;GO:0005847//mRNA cleavage and polyadenylation specificity factor complex	GO:0003676//nucleic acid binding;GO:0003723//RNA binding;GO:0008270//zinc ion binding;GO:0046872//metal ion binding;GO:1990837//sequence-specific double-stranded DNA binding	GO:0006397//mRNA processing;GO:0098789//pre-mRNA cleavage required for polyadenylation	--
ENSRNOG00000000987	0	99.0076	Ptcd1	pentatricopeptide repeat domain 1 [Source:RGD Symbol;Acc:1311473]	-	-	-	-	GO:0005739//mitochondrion;GO:0005759//mitochondrial matrix	GO:0000049//tRNA binding;GO:0005515//protein binding	GO:0008033//tRNA processing;GO:0032543//mitochondrial translation;GO:0042780//tRNA 3'-end processing	--
ENSRNOG00000000988	0	1050.87	Xab2	XPA binding protein 2 [Source:RGD Symbol;Acc:621217]	Genetic Information Processing	Transcription	ko03040//Spliceosome	K12867	GO:0000974//Prp19 complex;GO:0005575//cellular_component;GO:0005634//nucleus;GO:0005654//nucleoplasm;GO:0005681//spliceosomal complex;GO:0043231//intracellular membrane-bounded organelle;GO:0071007//U2-type catalytic step 2 spliceosome;GO:0071013//catalytic step 2 spliceosome;GO:0071014//post-mRNA release spliceosomal complex	GO:0003674//molecular_function;GO:0005515//protein binding	GO:0000349//generation of catalytic spliceosome for first transesterification step;GO:0000398//mRNA splicing, via spliceosome;GO:0001824//blastocyst development;GO:0006281//DNA repair;GO:0006283//transcription-coupled nucleotide-excision repair;GO:0006351//transcription, DNA-templated;GO:0006396//RNA processing;GO:0006397//mRNA processing;GO:0006974//cellular response to DNA damage stimulus;GO:00…	--
ENSRNOG00000000989	0	745.968	Bud31	BUD31 homolog [Source:RGD Symbol;Acc:621103]	Genetic Information Processing	Transcription	ko03040//Spliceosome	K12873	GO:0000785//chromatin;GO:0005634//nucleus;GO:0005681//spliceosomal complex;GO:0071007//U2-type catalytic step 2 spliceosome	GO:0016922//nuclear receptor binding;GO:0030374//nuclear receptor coactivator activity	GO:0000398//mRNA splicing, via spliceosome;GO:0006397//mRNA processing;GO:0008380//RNA splicing;GO:0045893//positive regulation of transcription, DNA-templated;GO:2000825//positive regulation of androgen receptor activity	--
ENSRNOG00000000990	0	594.51	Pdap1	PDGFA associated protein 1 [Source:RGD Symbol;Acc:620442]	-	-	-	-	GO:0005829//cytosol;GO:0005886//plasma membrane	-	-	--
ENSRNOG00000000991	0	5904.86	Arpc1b	actin related protein 2/3 complex, subunit 1B [Source:RGD Symbol;Acc:2155]	Human Diseases;Cellular Processes;Cellular Processes;Human Diseases;Cellular Processes;Organismal Systems;Human Diseases	Infectious disease: bacterial;Transport and catabolism;Cell motility;Infectious disease: bacterial;Cellular community - eukaryotes;Immune system;Infectious disease: bacterial	ko05132//Salmonella infection;ko04144//Endocytosis;ko04810//Regulation of actin cytoskeleton;ko05135//Yersinia infection;ko04530//Tight junction;ko04666//Fc gamma R-mediated phagocytosis;ko05100//Bacterial invasion of epithelial cells	K05757;K05757;K05757;K05757;K05757;K05757;K05757	GO:0005634//nucleus;GO:0005737//cytoplasm;GO:0005856//cytoskeleton;GO:0005885//Arp2/3 protein complex;GO:0015629//actin cytoskeleton;GO:0036284//tubulobulbar complex	GO:0003779//actin binding;GO:0005200//structural constituent of cytoskeleton;GO:0005515//protein binding;GO:0044877//protein-containing complex binding;GO:0051015//actin filament binding	GO:0030833//regulation of actin filament polymerization;GO:0032355//response to estradiol;GO:0034314//Arp2/3 complex-mediated actin nucleation;GO:0043627//response to estrogen	--
ENSRNOG00000000994	0	1953.69	Stxbp2	syntaxin binding protein 2 [Source:RGD Symbol;Acc:619967]	-	-	-	-	GO:0005829//cytosol;GO:0005886//plasma membrane;GO:0042581//specific granule;GO:0042582//azurophil granule;GO:0044194//cytolytic granule;GO:0070820//tertiary granule	GO:0030348//syntaxin-3 binding	GO:0001909//leukocyte mediated cytotoxicity;GO:0015031//protein transport;GO:0016192//vesicle-mediated transport;GO:0043312//neutrophil degranulation	--
ENSRNOG00000000996	0.0003125	302.568	Arpc1a	actin related protein 2/3 complex, subunit 1A [Source:RGD Symbol;Acc:620834]	Human Diseases;Cellular Processes;Cellular Processes;Human Diseases;Cellular Processes;Organismal Systems;Human Diseases	Infectious disease: bacterial;Transport and catabolism;Cell motility;Infectious disease: bacterial;Cellular community - eukaryotes;Immune system;Infectious disease: bacterial	ko05132//Salmonella infection;ko04144//Endocytosis;ko04810//Regulation of actin cytoskeleton;ko05135//Yersinia infection;ko04530//Tight junction;ko04666//Fc gamma R-mediated phagocytosis;ko05100//Bacterial invasion of epithelial cells	K05757;K05757;K05757;K05757;K05757;K05757;K05757	GO:0005634//nucleus;GO:0005856//cytoskeleton;GO:0005885//Arp2/3 protein complex;GO:0015629//actin cytoskeleton	GO:0003779//actin binding;GO:0005515//protein binding	GO:0030833//regulation of actin filament polymerization;GO:0034314//Arp2/3 complex-mediated actin nucleation	--
ENSRNOG00000001003	0	891.343	Trappc5	trafficking protein particle complex subunit 5 [Source:RGD Symbol;Acc:1563971]	-	-	-	-	GO:0005783//endoplasmic reticulum;GO:0005794//Golgi apparatus;GO:0030008//TRAPP complex;GO:1990070//TRAPPI protein complex;GO:1990071//TRAPPII protein complex;GO:1990072//TRAPPIII protein complex	-	GO:0006888//endoplasmic reticulum to Golgi vesicle-mediated transport;GO:0016192//vesicle-mediated transport;GO:0048193//Golgi vesicle transport	--
ENSRNOG00000001004	0	116.723	Ncor2	nuclear receptor co-repressor 2 [Source:RGD Symbol;Acc:1310293]	Human Diseases;Environmental Information Processing	Infectious disease: viral;Signal transduction	ko05169//Epstein-Barr virus infection;ko04330//Notch signaling pathway	K06065;K06065	GO:0000118//histone deacetylase complex;GO:0000785//chromatin;GO:0005634//nucleus;GO:0005654//nucleoplasm;GO:0016363//nuclear matrix;GO:0016604//nuclear body;GO:0017053//transcription repressor complex	GO:0003677//DNA binding;GO:0003682//chromatin binding;GO:0003714//transcription corepressor activity;GO:0005112//Notch binding;GO:0005515//protein binding;GO:0016922//nuclear receptor binding;GO:0035259//glucocorticoid receptor binding;GO:0042826//histone deacetylase binding;GO:0042974//retinoic acid receptor binding;GO:0043565//sequence-specific DNA binding;GO:0044877//protein-containing complex…	GO:0000122//negative regulation of transcription by RNA polymerase II;GO:0001701//in utero embryonic development;GO:0003007//heart morphogenesis;GO:0006357//regulation of transcription by RNA polymerase II;GO:0007595//lactation;GO:0010243//response to organonitrogen compound;GO:0010565//regulation of cellular ketone metabolic process;GO:0021537//telencephalon development;GO:0021846//cell prolifer…	MYB
ENSRNOG00000001009	0	777.515	Bri3	brain protein I3 [Source:RGD Symbol;Acc:1309187]	-	-	-	-	GO:0005737//cytoplasm;GO:0005764//lysosome;GO:0005765//lysosomal membrane;GO:0016020//membrane;GO:0016021//integral component of membrane;GO:0048471//perinuclear region of cytoplasm	GO:0042802//identical protein binding	-	--
ENSRNOG00000001010	0	1756.18	Tecpr1	tectonin beta-propeller repeat containing 1 [Source:RGD Symbol;Acc:1306873]	Human Diseases	Infectious disease: bacterial	ko05131//Shigellosis	K17988	GO:0000421//autophagosome membrane;GO:0005654//nucleoplasm;GO:0005764//lysosome;GO:0005765//lysosomal membrane;GO:0016020//membrane;GO:0016021//integral component of membrane;GO:0031410//cytoplasmic vesicle;GO:0043231//intracellular membrane-bounded organelle	GO:0008289//lipid binding;GO:0032266//phosphatidylinositol-3-phosphate binding	GO:0006914//autophagy;GO:0016236//macroautophagy;GO:0097352//autophagosome maturation;GO:1901096//regulation of autophagosome maturation	--
ENSRNOG00000001032	0	635.991	Ccz1b	CCZ1 homolog B, vacuolar protein trafficking and biogenesis associated [Source:RGD Symbol;Acc:1306410]	-	-	-	-	GO:0005765//lysosomal membrane;GO:0035658//Mon1-Ccz1 complex;GO:0043231//intracellular membrane-bounded organelle	GO:0005085//guanyl-nucleotide exchange factor activity	GO:0016192//vesicle-mediated transport;GO:0050790//regulation of catalytic activity	--
ENSRNOG00000001033	0	676.8	Nufip1	nuclear FMR1 interacting protein 1 [Source:RGD Symbol;Acc:1359440]	-	-	-	-	GO:0001650//fibrillar center;GO:0005634//nucleus;GO:0005654//nucleoplasm;GO:0005726//perichromatin fibrils;GO:0005730//nucleolus;GO:0008023//transcription elongation factor complex;GO:0016363//nuclear matrix;GO:0032991//protein-containing complex;GO:0045202//synapse;GO:0048786//presynaptic active zone;GO:0070761//pre-snoRNP complex	GO:0003723//RNA binding;GO:0030515//snoRNA binding;GO:0030674//protein-macromolecule adaptor activity;GO:0042802//identical protein binding;GO:0046872//metal ion binding;GO:0051117//ATPase binding	GO:0000492//box C/D snoRNP assembly;GO:0045944//positive regulation of transcription by RNA polymerase II	--
ENSRNOG00000001034	0.000158078	27.5457	Evi5l	ecotropic viral integration site 5-like [Source:RGD Symbol;Acc:1561962]	-	-	-	-	-	GO:0005096//GTPase activator activity;GO:0031267//small GTPase binding	GO:0043087//regulation of GTPase activity;GO:0043547//positive regulation of GTPase activity;GO:0090630//activation of GTPase activity;GO:1902018//negative regulation of cilium assembly	--
ENSRNOG00000001035	0	352.812	Gtf2h3	general transcription factor IIH subunit 3 [Source:RGD Symbol;Acc:1305494]	Human Diseases;Genetic Information Processing;Genetic Information Processing	Cancer: overview;Replication and repair;Transcription	ko05203//Viral carcinogenesis;ko03420//Nucleotide excision repair;ko03022//Basal transcription factors	K03143;K03143;K03143	GO:0000438//core TFIIH complex portion of holo TFIIH complex;GO:0000439//transcription factor TFIIH core complex;GO:0005575//cellular_component;GO:0005634//nucleus;GO:0005654//nucleoplasm;GO:0005669//transcription factor TFIID complex;GO:0005675//transcription factor TFIIH holo complex;GO:0097550//transcription preinitiation complex	GO:0003674//molecular_function;GO:0016251//RNA polymerase II general transcription initiation factor activity;GO:0046872//metal ion binding;GO:0047485//protein N-terminus binding	GO:0006281//DNA repair;GO:0006289//nucleotide-excision repair;GO:0006355//regulation of transcription, DNA-templated;GO:0006366//transcription by RNA polymerase II;GO:0006974//cellular response to DNA damage stimulus;GO:0008150//biological_process;GO:0070816//phosphorylation of RNA polymerase II C-terminal domain	--
ENSRNOG00000001039	0	815.188	Eif2b1	eukaryotic translation initiation factor 2B subunit alpha [Source:RGD Symbol;Acc:620819]	Human Diseases	Infectious disease: viral	ko05168//Herpes simplex virus 1 infection	K03239	GO:0005737//cytoplasm;GO:0005851//eukaryotic translation initiation factor 2B complex;GO:0005886//plasma membrane;GO:0016020//membrane	GO:0003743//translation initiation factor activity;GO:0005085//guanyl-nucleotide exchange factor activity;GO:0042802//identical protein binding	GO:0006412//translation;GO:0006413//translational initiation;GO:0014003//oligodendrocyte development;GO:0044237//cellular metabolic process;GO:0050790//regulation of catalytic activity;GO:0050852//T cell receptor signaling pathway	--
ENSRNOG00000001040	0	69.4756	Pms2	PMS1 homolog 2, mismatch repair system component [Source:RGD Symbol;Acc:1305483]	Genetic Information Processing;Genetic Information Processing	Replication and repair;Replication and repair	ko03460//Fanconi anemia pathway;ko03430//Mismatch repair	K10858;K10858	GO:0005575//cellular_component;GO:0005634//nucleus;GO:0005654//nucleoplasm;GO:0005829//cytosol;GO:0005886//plasma membrane;GO:0032300//mismatch repair complex;GO:0032389//MutLalpha complex;GO:0036464//cytoplasmic ribonucleoprotein granule;GO:0043229//intracellular organelle	GO:0003674//molecular_function;GO:0003677//DNA binding;GO:0003697//single-stranded DNA binding;GO:0005524//ATP binding;GO:0016887//ATP hydrolysis activity;GO:0030983//mismatched DNA binding;GO:0032138//single base insertion or deletion binding;GO:0032407//MutSalpha complex binding	GO:0006281//DNA repair;GO:0006298//mismatch repair;GO:0006974//cellular response to DNA damage stimulus;GO:0009410//response to xenobiotic stimulus;GO:0016446//somatic hypermutation of immunoglobulin genes;GO:0016447//somatic recombination of immunoglobulin gene segments;GO:0048298//positive regulation of isotype switching to IgA isotypes;GO:0048304//positive regulation of isotype switching to Ig…	--
ENSRNOG00000001043	0	443.367	Ddx55	DEAD-box helicase 55 [Source:RGD Symbol;Acc:2324094]	-	-	-	-	GO:0005654//nucleoplasm;GO:0005730//nucleolus;GO:0005829//cytosol	GO:0000166//nucleotide binding;GO:0003676//nucleic acid binding;GO:0003723//RNA binding;GO:0003724//RNA helicase activity;GO:0004386//helicase activity;GO:0005524//ATP binding;GO:0016787//hydrolase activity;GO:0016887//ATP hydrolysis activity	-	--
ENSRNOG00000001044	0	2128.58	Aimp2	aminoacyl tRNA synthetase complex-interacting multifunctional protein 2 [Source:RGD Symbol;Acc:1560787]	-	-	-	-	GO:0005634//nucleus;GO:0005737//cytoplasm;GO:0005829//cytosol;GO:0017101//aminoacyl-tRNA synthetase multienzyme complex	GO:0060090//molecular adaptor activity	GO:0006412//translation;GO:0006915//apoptotic process;GO:0008285//negative regulation of cell population proliferation;GO:0030154//cell differentiation;GO:0031398//positive regulation of protein ubiquitination;GO:0060510//type II pneumocyte differentiation;GO:0065003//protein-containing complex assembly;GO:1901216//positive regulation of neuron death;GO:1903632//positive regulation of aminoacyl-t…	--
ENSRNOG00000001047	0	338.447	Map2k7	mitogen activated protein kinase kinase 7 [Source:RGD Symbol;Acc:1560043]	Human Diseases;Human Diseases;Human Diseases;Human Diseases;Human Diseases;Genetic Information Processing;Human Diseases;Human Diseases;Human Diseases;Environmental Information Processing;Human Diseases;Human Diseases;Cellular Processes;Human Diseases;Human Diseases;Organismal Systems;Organismal Systems;Human Diseases;Organismal Systems;Organismal Systems;Organismal Systems;Organismal Systems;Env…	Neurodegenerative disease;Neurodegenerative disease;Neurodegenerative disease;Infectious disease: bacterial;Cancer: overview;Folding, sorting and degradation;Infectious disease: viral;Cardiovascular disease;Infectious disease: viral;Signal transduction;Infectious disease: bacterial;Infectious disease: viral;Cellular community - eukaryotes;Infectious disease: viral;Cardiovascular disease;Nervous s…	ko05022//Pathways of neurodegeneration - multiple diseases;ko05010//Alzheimer disease;ko05016//Huntington disease;ko05132//Salmonella infection;ko05208//Chemical carcinogenesis - reactive oxygen species;ko04141//Protein processing in endoplasmic reticulum;ko05170//Human immunodeficiency virus 1 infection;ko05417//Lipid and atherosclerosis;ko05169//Epstein-Barr virus infection;ko04010//MAPK signal…	K04431;K04431;K04431;K04431;K04431;K04431;K04431;K04431;K04431;K04431;K04431;K04431;K04431;K04431;K04431;K04431;K04431;K04431;K04431;K04431;K04431;K04431;K04431;K04431;K04431	GO:0005634//nucleus;GO:0005737//cytoplasm;GO:0005829//cytosol	GO:0000166//nucleotide binding;GO:0000287//magnesium ion binding;GO:0004672//protein kinase activity;GO:0004674//protein serine/threonine kinase activity;GO:0004707//MAP kinase activity;GO:0004708//MAP kinase kinase activity;GO:0004712//protein serine/threonine/tyrosine kinase activity;GO:0004713//protein tyrosine kinase activity;GO:0005515//protein binding;GO:0005524//ATP binding;GO:0008022//pro…	GO:0000165//MAPK cascade;GO:0001934//positive regulation of protein phosphorylation;GO:0006468//protein phosphorylation;GO:0006915//apoptotic process;GO:0006970//response to osmotic stress;GO:0007254//JNK cascade;GO:0009408//response to heat;GO:0009411//response to UV;GO:0009611//response to wounding;GO:0016310//phosphorylation;GO:0018108//peptidyl-tyrosine phosphorylation;GO:0032212//positive re…	--
ENSRNOG00000001049	0	2494.12	Tpt1	tumor protein, translationally-controlled 1 [Source:RGD Symbol;Acc:621623]	-	-	-	-	GO:0000922//spindle pole;GO:0005615//extracellular space;GO:0005634//nucleus;GO:0005654//nucleoplasm;GO:0005737//cytoplasm;GO:0005771//multivesicular body;GO:0005881//cytoplasmic microtubule	GO:0005509//calcium ion binding;GO:0140297//DNA-binding transcription factor binding	GO:0007283//spermatogenesis;GO:0008283//cell population proliferation;GO:0009615//response to virus;GO:0019827//stem cell population maintenance;GO:1902230//negative regulation of intrinsic apoptotic signaling pathway in response to DNA damage;GO:2000384//negative regulation of ectoderm development	--
ENSRNOG00000001050	0.00154583	208.771	Eif2ak1	eukaryotic translation initiation factor 2 alpha kinase 1 [Source:RGD Symbol;Acc:70883]	Genetic Information Processing;Human Diseases;Human Diseases;Human Diseases	Folding, sorting and degradation;Infectious disease: viral;Infectious disease: viral;Infectious disease: viral	ko04141//Protein processing in endoplasmic reticulum;ko05168//Herpes simplex virus 1 infection;ko05160//Hepatitis C;ko05162//Measles	K16194;K16194;K16194;K16194	GO:0005737//cytoplasm	GO:0000166//nucleotide binding;GO:0004672//protein kinase activity;GO:0004674//protein serine/threonine kinase activity;GO:0004694//eukaryotic translation initiation factor 2alpha kinase activity;GO:0004712//protein serine/threonine/tyrosine kinase activity;GO:0005524//ATP binding;GO:0016301//kinase activity;GO:0016740//transferase activity;GO:0020037//heme binding;GO:0042803//protein homodimeriz…	GO:0002526//acute inflammatory response;GO:0006417//regulation of translation;GO:0006468//protein phosphorylation;GO:0006909//phagocytosis;GO:0008285//negative regulation of cell population proliferation;GO:0010998//regulation of translational initiation by eIF2 alpha phosphorylation;GO:0010999//regulation of eIF2 alpha phosphorylation by heme;GO:0016310//phosphorylation;GO:0017148//negative regu…	--
ENSRNOG00000001053	0	3673.38	Tmed2	transmembrane p24 trafficking protein 2 [Source:RGD Symbol;Acc:69243]	-	-	-	-	GO:0005783//endoplasmic reticulum;GO:0005789//endoplasmic reticulum membrane;GO:0005793//endoplasmic reticulum-Golgi intermediate compartment;GO:0005794//Golgi apparatus;GO:0016020//membrane;GO:0016021//integral component of membrane;GO:0030134//COPII-coated ER to Golgi transport vesicle;GO:0030137//COPI-coated vesicle;GO:0030659//cytoplasmic vesicle membrane;GO:0030663//COPI-coated vesicle membr…	GO:0005515//protein binding	GO:0001701//in utero embryonic development;GO:0001756//somitogenesis;GO:0001843//neural tube closure;GO:0001892//embryonic placenta development;GO:0001893//maternal placenta development;GO:0001947//heart looping;GO:0006886//intracellular protein transport;GO:0006888//endoplasmic reticulum to Golgi vesicle-mediated transport;GO:0006903//vesicle targeting;GO:0007029//endoplasmic reticulum organizat…	--
ENSRNOG00000001055	0	945.979	Rilpl1	Rab interacting lysosomal protein-like 1 [Source:RGD Symbol;Acc:1307973]	-	-	-	-	GO:0005654//nucleoplasm;GO:0005737//cytoplasm;GO:0005813//centrosome;GO:0005814//centriole;GO:0005829//cytosol;GO:0005856//cytoskeleton;GO:0005886//plasma membrane;GO:0005929//cilium;GO:0016020//membrane;GO:0036064//ciliary basal body;GO:0042995//cell projection	GO:0005515//protein binding;GO:0046983//protein dimerization activity	GO:0003382//epithelial cell morphogenesis;GO:0015031//protein transport;GO:0060271//cilium assembly;GO:1901214//regulation of neuron death;GO:1903445//protein transport from ciliary membrane to plasma membrane	--
ENSRNOG00000001058	0	3174.45	Timm44	translocase of inner mitochondrial membrane 44 [Source:RGD Symbol;Acc:3864]	-	-	-	-	GO:0001650//fibrillar center;GO:0005739//mitochondrion;GO:0005743//mitochondrial inner membrane;GO:0005759//mitochondrial matrix;GO:0016020//membrane	GO:0051087//chaperone binding	GO:0006886//intracellular protein transport;GO:0015031//protein transport;GO:0030150//protein import into mitochondrial matrix	--
ENSRNOG00000001061	0	896.43	Rilpl2	Rab interacting lysosomal protein-like 2 [Source:RGD Symbol;Acc:1303140]	-	-	-	-	GO:0005737//cytoplasm;GO:0005813//centrosome;GO:0005815//microtubule organizing center;GO:0005829//cytosol;GO:0005856//cytoskeleton;GO:0005929//cilium;GO:0016020//membrane;GO:0036064//ciliary basal body;GO:0042995//cell projection	GO:0042802//identical protein binding;GO:0046983//protein dimerization activity	GO:0003382//epithelial cell morphogenesis;GO:0015031//protein transport;GO:0060271//cilium assembly;GO:1903445//protein transport from ciliary membrane to plasma membrane	--
ENSRNOG00000001064	0	341.428	Sbno1	strawberry notch homolog 1 [Source:RGD Symbol;Acc:1310005]	-	-	-	-	-	-	GO:0006355//regulation of transcription, DNA-templated;GO:0048583//regulation of response to stimulus	--
ENSRNOG00000001065	0	555.646	Cyth3	cytohesin 3 [Source:RGD Symbol;Acc:620399]	Human Diseases;Cellular Processes;Environmental Information Processing	Infectious disease: bacterial;Transport and catabolism;Signal transduction	ko05132//Salmonella infection;ko04144//Endocytosis;ko04072//Phospholipase D signaling pathway	K18441;K18441;K18441	GO:0001726//ruffle;GO:0005654//nucleoplasm;GO:0005737//cytoplasm;GO:0005829//cytosol;GO:0005886//plasma membrane;GO:0005912//adherens junction;GO:0005923//bicellular tight junction;GO:0031234//extrinsic component of cytoplasmic side of plasma membrane	GO:0005085//guanyl-nucleotide exchange factor activity;GO:0005547//phosphatidylinositol-3,4,5-trisphosphate binding	GO:0032012//regulation of ARF protein signal transduction;GO:0045785//positive regulation of cell adhesion;GO:0048193//Golgi vesicle transport;GO:0050790//regulation of catalytic activity;GO:0090162//establishment of epithelial cell polarity	--
ENSRNOG00000001066	0	18345.9	Itih2	inter-alpha-trypsin inhibitor heavy chain 2 [Source:RGD Symbol;Acc:1565426]	-	-	-	-	GO:0005576//extracellular region	GO:0004867//serine-type endopeptidase inhibitor activity;GO:0005540//hyaluronic acid binding;GO:0030414//peptidase inhibitor activity	GO:0010466//negative regulation of peptidase activity;GO:0010951//negative regulation of endopeptidase activity;GO:0030212//hyaluronan metabolic process	--
ENSRNOG00000001068	0	24897.8	Rac1	Rac family small GTPase 1 [Source:RGD Symbol;Acc:619755]	Human Diseases;Human Diseases;Human Diseases;Human Diseases;Human Diseases;Human Diseases;Human Diseases;Environmental Information Processing;Organismal Systems;Human Diseases;Human Diseases;Human Diseases;Human Diseases;Cellular Processes;Environmental Information Processing;Human Diseases;Human Diseases;Cellular Processes;Human Diseases;Cellular Processes;Human Diseases;Human Diseases;Cellular …	Neurodegenerative disease;Neurodegenerative disease;Cancer: overview;Infectious disease: bacterial;Neurodegenerative disease;Cancer: overview;Cardiovascular disease;Signal transduction;Immune system;Cancer: overview;Infectious disease: viral;Cardiovascular disease;Infectious disease: viral;Cell motility;Signal transduction;Infectious disease: viral;Cancer: overview;Transport and catabolism;Infect…	ko05022//Pathways of neurodegeneration - multiple diseases;ko05014//Amyotrophic lateral sclerosis;ko05200//Pathways in cancer;ko05132//Salmonella infection;ko05020//Prion disease;ko05208//Chemical carcinogenesis - reactive oxygen species;ko05415//Diabetic cardiomyopathy;ko04151//PI3K-Akt signaling pathway;ko04613//Neutrophil extracellular trap formation;ko05203//Viral carcinogenesis;ko05170//Huma…	K04392;K04392;K04392;K04392;K04392;K04392;K04392;K04392;K04392;K04392;K04392;K04392;K04392;K04392;K04392;K04392;K04392;K04392;K04392;K04392;K04392;K04392;K04392;K04392;K04392;K04392;K04392;K04392;K04392;K04392;K04392;K04392;K04392;K04392;K04392;K04392;K04392;K04392;K04392;K04392;K04392;K04392;K04392;K04392;K04392;K04392;K04392;K04392;K04392	GO:0005737//cytoplasm;GO:0005802//trans-Golgi network;GO:0005884//actin filament;GO:0005886//plasma membrane;GO:0030027//lamellipodium;GO:0031234//extrinsic component of cytoplasmic side of plasma membrane;GO:0032587//ruffle membrane;GO:0036464//cytoplasmic ribonucleoprotein granule;GO:0043197//dendritic spine;GO:0055038//recycling endosome membrane;GO:0098794//postsynapse;GO:0098978//glutamaterg…	GO:0003924//GTPase activity;GO:0005525//GTP binding;GO:0019899//enzyme binding;GO:0019901//protein kinase binding;GO:0031996//thioesterase binding;GO:0044877//protein-containing complex binding	GO:0001934//positive regulation of protein phosphorylation;GO:0003376//sphingosine-1-phosphate receptor signaling pathway;GO:0007264//small GTPase mediated signal transduction;GO:0008361//regulation of cell size;GO:0010591//regulation of lamellipodium assembly;GO:0010592//positive regulation of lamellipodium assembly;GO:0010595//positive regulation of endothelial cell migration;GO:0010764//negati…	--
ENSRNOG00000001069	0	9295.13	Elavl1	ELAV like RNA binding protein 1 [Source:RGD Symbol;Acc:1308649]	Environmental Information Processing;Organismal Systems	Signal transduction;Immune system	ko04152//AMPK signaling pathway;ko04657//IL-17 signaling pathway	K13088;K13088	GO:0005634//nucleus;GO:0005654//nucleoplasm;GO:0005737//cytoplasm;GO:0005783//endoplasmic reticulum;GO:0005829//cytosol;GO:0010494//cytoplasmic stress granule;GO:0031410//cytoplasmic vesicle;GO:0098794//postsynapse;GO:0098978//glutamatergic synapse;GO:1990904//ribonucleoprotein complex	GO:0003676//nucleic acid binding;GO:0003723//RNA binding;GO:0003725//double-stranded RNA binding;GO:0003729//mRNA binding;GO:0003730//mRNA 3'-UTR binding;GO:0005515//protein binding;GO:0019901//protein kinase binding;GO:0035198//miRNA binding;GO:0035925//mRNA 3'-UTR AU-rich region binding;GO:0042803//protein homodimerization activity;GO:0106222//long noncoding RNA binding	GO:0006606//protein import into nucleus;GO:0016441//posttranscriptional gene silencing;GO:0045727//positive regulation of translation;GO:0048255//mRNA stabilization;GO:0051260//protein homooligomerization;GO:0060965//negative regulation of gene silencing by miRNA;GO:0070935//3'-UTR-mediated mRNA stabilization;GO:2000036//regulation of stem cell population maintenance	--
ENSRNOG00000001079	0	328.614	Daglb	diacylglycerol lipase, beta [Source:RGD Symbol;Acc:1310193]	Organismal Systems;Organismal Systems	Nervous system;Endocrine system	ko04723//Retrograde endocannabinoid signaling;ko04925//Aldosterone synthesis and secretion	K13806;K13806	GO:0005654//nucleoplasm;GO:0005886//plasma membrane;GO:0016020//membrane;GO:0016021//integral component of membrane	GO:0004806//triglyceride lipase activity;GO:0016298//lipase activity	GO:0001516//prostaglandin biosynthetic process;GO:0006629//lipid metabolic process;GO:0006690//icosanoid metabolic process;GO:0007405//neuroblast proliferation;GO:0010898//positive regulation of triglyceride catabolic process;GO:0019369//arachidonic acid metabolic process;GO:0022008//neurogenesis;GO:0042136//neurotransmitter biosynthetic process;GO:0050727//regulation of inflammatory response	--
ENSRNOG00000001086	0	259.596	Vps37b	VPS37B subunit of ESCRT-I [Source:RGD Symbol;Acc:1304576]	Cellular Processes	Transport and catabolism	ko04144//Endocytosis	K12185	GO:0000813//ESCRT I complex;GO:0005737//cytoplasm;GO:0005768//endosome;GO:0005886//plasma membrane;GO:0010008//endosome membrane;GO:0030496//midbody;GO:0031902//late endosome membrane	GO:0048306//calcium-dependent protein binding	GO:0006612//protein targeting to membrane;GO:0006623//protein targeting to vacuole;GO:0015031//protein transport;GO:0019076//viral release from host cell;GO:0043162//ubiquitin-dependent protein catabolic process via the multivesicular body sorting pathway;GO:0046907//intracellular transport;GO:1903774//positive regulation of viral budding via host ESCRT complex	--
ENSRNOG00000001088	0	1928.99	Rfc3	replication factor C subunit 3 [Source:RGD Symbol;Acc:1306832]	Genetic Information Processing;Genetic Information Processing;Genetic Information Processing	Replication and repair;Replication and repair;Replication and repair	ko03420//Nucleotide excision repair;ko03030//DNA replication;ko03430//Mismatch repair	K10756;K10756;K10756	GO:0005575//cellular_component;GO:0005634//nucleus;GO:0005663//DNA replication factor C complex;GO:0031390//Ctf18 RFC-like complex	GO:0003674//molecular_function;GO:0003677//DNA binding;GO:0003689//DNA clamp loader activity;GO:0008094//ATP-dependent activity, acting on DNA;GO:0017116//single-stranded DNA helicase activity	GO:0006260//DNA replication;GO:0006261//DNA-dependent DNA replication;GO:0006281//DNA repair;GO:0008150//biological_process;GO:0032508//DNA duplex unwinding;GO:0046683//response to organophosphorus;GO:1900264//positive regulation of DNA-directed DNA polymerase activity	--
ENSRNOG00000001098	0	667.964	Pds5b	PDS5 cohesin associated factor B [Source:RGD Symbol;Acc:1310838]	-	-	-	-	GO:0000785//chromatin;GO:0005634//nucleus;GO:0005654//nucleoplasm	GO:0003677//DNA binding	GO:0007049//cell cycle;GO:0007064//mitotic sister chromatid cohesion;GO:0008285//negative regulation of cell population proliferation;GO:0042127//regulation of cell population proliferation	--
ENSRNOG00000001104	0	827.979	Foxk1	forkhead box K1 [Source:RGD Symbol;Acc:1309643]	-	-	-	-	GO:0005634//nucleus;GO:0005737//cytoplasm	GO:0000976//transcription cis-regulatory region binding;GO:0000977//RNA polymerase II transcription regulatory region sequence-specific DNA binding;GO:0000978//RNA polymerase II cis-regulatory region sequence-specific DNA binding;GO:0000981//DNA-binding transcription factor activity, RNA polymerase II-specific;GO:0001227//DNA-binding transcription repressor activity, RNA polymerase II-specific;GO…	GO:0000122//negative regulation of transcription by RNA polymerase II;GO:0001678//cellular glucose homeostasis;GO:0006355//regulation of transcription, DNA-templated;GO:0006357//regulation of transcription by RNA polymerase II;GO:0010507//negative regulation of autophagy;GO:0010906//regulation of glucose metabolic process;GO:0030308//negative regulation of cell growth;GO:0042594//response to star…	Fork_head
ENSRNOG00000001106	0	945.251	Denr	density regulated reinitiation and release factor [Source:RGD Symbol;Acc:1584200]	-	-	-	-	-	GO:0003729//mRNA binding;GO:0003743//translation initiation factor activity	GO:0001731//formation of translation preinitiation complex;GO:0002188//translation reinitiation;GO:0006412//translation;GO:0006413//translational initiation;GO:0032790//ribosome disassembly;GO:0075522//IRES-dependent viral translational initiation	--
ENSRNOG00000001114	0	1200.13	Wipi2	WD repeat domain, phosphoinositide interacting 2 [Source:RGD Symbol;Acc:1359154]	Human Diseases;Human Diseases;Human Diseases;Human Diseases;Cellular Processes;Human Diseases;Cellular Processes	Neurodegenerative disease;Neurodegenerative disease;Neurodegenerative disease;Neurodegenerative disease;Transport and catabolism;Neurodegenerative disease;Transport and catabolism	ko05022//Pathways of neurodegeneration - multiple diseases;ko05014//Amyotrophic lateral sclerosis;ko05010//Alzheimer disease;ko05016//Huntington disease;ko04140//Autophagy - animal;ko05017//Spinocerebellar ataxia;ko04136//Autophagy - other	K17908;K17908;K17908;K17908;K17908;K17908;K17908	GO:0000407//phagophore assembly site;GO:0005575//cellular_component;GO:0005654//nucleoplasm;GO:0005776//autophagosome;GO:0005829//cytosol;GO:0016020//membrane;GO:0019898//extrinsic component of membrane;GO:0032991//protein-containing complex;GO:0034045//phagophore assembly site membrane	GO:0003674//molecular_function;GO:0005515//protein binding;GO:0008289//lipid binding;GO:0032266//phosphatidylinositol-3-phosphate binding;GO:0080025//phosphatidylinositol-3,5-bisphosphate binding	GO:0000045//autophagosome assembly;GO:0000422//autophagy of mitochondrion;GO:0006497//protein lipidation;GO:0006914//autophagy;GO:0008150//biological_process;GO:0009267//cellular response to starvation;GO:0034497//protein localization to phagophore assembly site;GO:0044804//autophagy of nucleus;GO:0061739//protein lipidation involved in autophagosome assembly;GO:0098792//xenophagy	--
ENSRNOG00000001123	0	12.5633	Spring1	SREBF pathway regulator in golgi 1 [Source:RGD Symbol;Acc:1562310]	-	-	-	-	GO:0000139//Golgi membrane;GO:0005794//Golgi apparatus;GO:0016020//membrane;GO:0016021//integral component of membrane	-	GO:2000640//positive regulation of SREBP signaling pathway	--
ENSRNOG00000001126	0	34.5021	Fbxw8	F-box and WD repeat domain containing 8 [Source:RGD Symbol;Acc:1306032]	Genetic Information Processing	Folding, sorting and degradation	ko04120//Ubiquitin mediated proteolysis	K10264	GO:0005737//cytoplasm;GO:0005794//Golgi apparatus;GO:0005829//cytosol;GO:0019005//SCF ubiquitin ligase complex;GO:0030687//preribosome, large subunit precursor;GO:0031467//Cul7-RING ubiquitin ligase complex;GO:0048471//perinuclear region of cytoplasm;GO:1990393//3M complex	GO:0004842//ubiquitin-protein transferase activity;GO:0005515//protein binding	GO:0007030//Golgi organization;GO:0008283//cell population proliferation;GO:0016567//protein ubiquitination;GO:0050775//positive regulation of dendrite morphogenesis;GO:0060712//spongiotrophoblast layer development;GO:0060716//labyrinthine layer blood vessel development;GO:1901485//positive regulation of transcription factor catabolic process	--
ENSRNOG00000001134	0	3875.48	Rfc5	replication factor C subunit 5 [Source:RGD Symbol;Acc:1309280]	Genetic Information Processing;Genetic Information Processing;Genetic Information Processing	Replication and repair;Replication and repair;Replication and repair	ko03420//Nucleotide excision repair;ko03030//DNA replication;ko03430//Mismatch repair	K10756;K10756;K10756	GO:0005575//cellular_component;GO:0005634//nucleus;GO:0005663//DNA replication factor C complex;GO:0031390//Ctf18 RFC-like complex	GO:0000166//nucleotide binding;GO:0003674//molecular_function;GO:0003677//DNA binding;GO:0003689//DNA clamp loader activity;GO:0005524//ATP binding;GO:0016887//ATP hydrolysis activity;GO:0017116//single-stranded DNA helicase activity;GO:0019899//enzyme binding	GO:0006260//DNA replication;GO:0006261//DNA-dependent DNA replication;GO:0006281//DNA repair;GO:0008150//biological_process;GO:0032508//DNA duplex unwinding;GO:1900264//positive regulation of DNA-directed DNA polymerase activity	--
ENSRNOG00000001136	0	3918.94	Pebp1	phosphatidylethanolamine binding protein 1 [Source:RGD Symbol;Acc:62017]	-	-	-	-	GO:0005615//extracellular space;GO:0005737//cytoplasm;GO:0005739//mitochondrion;GO:0005741//mitochondrial outer membrane;GO:0005791//rough endoplasmic reticulum;GO:0005794//Golgi apparatus;GO:0008021//synaptic vesicle;GO:0009986//cell surface;GO:0016020//membrane;GO:0043005//neuron projection;GO:0043025//neuronal cell body;GO:0043679//axon terminus;GO:0045177//apical part of cell	GO:0000166//nucleotide binding;GO:0004867//serine-type endopeptidase inhibitor activity;GO:0005102//signaling receptor binding;GO:0005524//ATP binding;GO:0008289//lipid binding;GO:0019899//enzyme binding;GO:0019900//kinase binding;GO:0019901//protein kinase binding;GO:0030414//peptidase inhibitor activity;GO:0033612//receptor serine/threonine kinase binding;GO:0051019//mitogen-activated protein k…	GO:0000165//MAPK cascade;GO:0001505//regulation of neurotransmitter levels;GO:0001933//negative regulation of protein phosphorylation;GO:0002026//regulation of the force of heart contraction;GO:0006979//response to oxidative stress;GO:0007286//spermatid development;GO:0007568//aging;GO:0009408//response to heat;GO:0009410//response to xenobiotic stimulus;GO:0009611//response to wounding;GO:000963…	--
ENSRNOG00000001138	0	607.703	Taok3	TAO kinase 3 [Source:RGD Symbol;Acc:1562861]	Environmental Information Processing	Signal transduction	ko04010//MAPK signaling pathway	K04429	-	GO:0000166//nucleotide binding;GO:0004672//protein kinase activity;GO:0004674//protein serine/threonine kinase activity;GO:0005524//ATP binding;GO:0016740//transferase activity	GO:0000165//MAPK cascade;GO:0006468//protein phosphorylation;GO:0006974//cellular response to DNA damage stimulus;GO:0007095//mitotic G2 DNA damage checkpoint signaling;GO:0032874//positive regulation of stress-activated MAPK cascade;GO:0043507//positive regulation of JUN kinase activity;GO:0046329//negative regulation of JNK cascade;GO:0046330//positive regulation of JNK cascade;GO:0046777//prot…	--
ENSRNOG00000001142	0	855.946	Prkab1	protein kinase AMP-activated non-catalytic subunit beta 1 [Source:RGD Symbol;Acc:71057]	Organismal Systems;Human Diseases;Cellular Processes;Organismal Systems;Organismal Systems;Environmental Information Processing;Environmental Information Processing;Environmental Information Processing;Human Diseases;Organismal Systems;Human Diseases;Organismal Systems;Organismal Systems;Organismal Systems;Human Diseases;Organismal Systems	Environmental adaptation;Endocrine and metabolic disease;Cellular community - eukaryotes;Endocrine system;Endocrine system;Signal transduction;Signal transduction;Signal transduction;Endocrine and metabolic disease;Endocrine system;Endocrine and metabolic disease;Aging;Aging;Endocrine system;Cardiovascular disease;Environmental adaptation	ko04714//Thermogenesis;ko04932//Non-alcoholic fatty liver disease;ko04530//Tight junction;ko04910//Insulin signaling pathway;ko04921//Oxytocin signaling pathway;ko04068//FoxO signaling pathway;ko04152//AMPK signaling pathway;ko04371//Apelin signaling pathway;ko04936//Alcoholic liver disease;ko04922//Glucagon signaling pathway;ko04931//Insulin resistance;ko04211//Longevity regulating pathway;ko042…	K07199;K07199;K07199;K07199;K07199;K07199;K07199;K07199;K07199;K07199;K07199;K07199;K07199;K07199;K07199;K07199	GO:0005634//nucleus;GO:0005737//cytoplasm;GO:0005829//cytosol;GO:0031588//nucleotide-activated protein kinase complex;GO:0032991//protein-containing complex	GO:0004672//protein kinase activity;GO:0005515//protein binding;GO:0019901//protein kinase binding	GO:0006468//protein phosphorylation;GO:0006629//lipid metabolic process;GO:0006631//fatty acid metabolic process;GO:0006633//fatty acid biosynthetic process;GO:0007165//signal transduction;GO:0010628//positive regulation of gene expression;GO:0031669//cellular response to nutrient levels;GO:0035878//nail development;GO:0050790//regulation of catalytic activity;GO:0120162//positive regulation of c…	--
ENSRNOG00000001143	0	1909.34	Cit	citron rho-interacting serine/threonine kinase [Source:RGD Symbol;Acc:70878]	-	-	-	-	GO:0001726//ruffle;GO:0005634//nucleus;GO:0005737//cytoplasm;GO:0005773//vacuole;GO:0005829//cytosol;GO:0005886//plasma membrane;GO:0015629//actin cytoskeleton;GO:0030496//midbody;GO:0031985//Golgi cisterna;GO:0032154//cleavage furrow;GO:0043025//neuronal cell body	GO:0000166//nucleotide binding;GO:0001223//transcription coactivator binding;GO:0004672//protein kinase activity;GO:0004674//protein serine/threonine kinase activity;GO:0004712//protein serine/threonine/tyrosine kinase activity;GO:0005524//ATP binding;GO:0016301//kinase activity;GO:0016740//transferase activity;GO:0019901//protein kinase binding;GO:0030165//PDZ domain binding;GO:0030291//protein …	GO:0000070//mitotic sister chromatid segregation;GO:0000086//G2/M transition of mitotic cell cycle;GO:0000278//mitotic cell cycle;GO:0000281//mitotic cytokinesis;GO:0001889//liver development;GO:0006468//protein phosphorylation;GO:0007030//Golgi organization;GO:0007091//metaphase/anaphase transition of mitotic cell cycle;GO:0007283//spermatogenesis;GO:0008064//regulation of actin polymerization o…	--
ENSRNOG00000001148	0	19597.3	Rplp0	ribosomal protein lateral stalk subunit P0 [Source:RGD Symbol;Acc:621247]	Human Diseases;Genetic Information Processing	Infectious disease: viral;Translation	ko05171//Coronavirus disease - COVID-19;ko03010//Ribosome	K02941;K02941	GO:0005634//nucleus;GO:0005737//cytoplasm;GO:0005840//ribosome;GO:0014069//postsynaptic density;GO:0016020//membrane;GO:0022625//cytosolic large ribosomal subunit;GO:0022626//cytosolic ribosome;GO:0030425//dendrite;GO:0036464//cytoplasmic ribonucleoprotein granule;GO:0045202//synapse;GO:0098794//postsynapse;GO:1990904//ribonucleoprotein complex	GO:0003735//structural constituent of ribosome;GO:0042277//peptide binding;GO:0070180//large ribosomal subunit rRNA binding	GO:0000027//ribosomal large subunit assembly;GO:0002181//cytoplasmic translation;GO:0007595//lactation;GO:0010269//response to selenium ion;GO:0042254//ribosome biogenesis;GO:0071320//cellular response to cAMP;GO:0071353//cellular response to interleukin-4;GO:1904401//cellular response to Thyroid stimulating hormone;GO:1904628//cellular response to phorbol 13-acetate 12-myristate	--
ENSRNOG00000001149	0	607.232	Pxn	paxillin [Source:RGD Symbol;Acc:1305759]	Human Diseases;Human Diseases;Human Diseases;Cellular Processes;Human Diseases;Human Diseases;Human Diseases;Cellular Processes;Organismal Systems;Organismal Systems;Human Diseases;Environmental Information Processing	Infectious disease: viral;Cancer: overview;Infectious disease: viral;Cell motility;Infectious disease: viral;Cancer: overview;Infectious disease: bacterial;Cellular community - eukaryotes;Immune system;Immune system;Infectious disease: bacterial;Signal transduction	ko05165//Human papillomavirus infection;ko05203//Viral carcinogenesis;ko05170//Human immunodeficiency virus 1 infection;ko04810//Regulation of actin cytoskeleton;ko05163//Human cytomegalovirus infection;ko05205//Proteoglycans in cancer;ko05135//Yersinia infection;ko04510//Focal adhesion;ko04062//Chemokine signaling pathway;ko04670//Leukocyte transendothelial migration;ko05100//Bacterial invasion …	K05760;K05760;K05760;K05760;K05760;K05760;K05760;K05760;K05760;K05760;K05760;K05760	GO:0001725//stress fiber;GO:0005737//cytoplasm;GO:0005829//cytosol;GO:0005856//cytoskeleton;GO:0005886//plasma membrane;GO:0005911//cell-cell junction;GO:0005925//focal adhesion;GO:0005938//cell cortex;GO:0030027//lamellipodium;GO:0030054//cell junction;GO:0031252//cell leading edge	GO:0003712//transcription coregulator activity;GO:0005078//MAP-kinase scaffold activity;GO:0005178//integrin binding;GO:0005515//protein binding;GO:0008013//beta-catenin binding;GO:0017166//vinculin binding;GO:0019901//protein kinase binding;GO:0019903//protein phosphatase binding;GO:0038191//neuropilin binding;GO:0044877//protein-containing complex binding;GO:0046872//metal ion binding;GO:005143…	GO:0006355//regulation of transcription, DNA-templated;GO:0007010//cytoskeleton organization;GO:0007155//cell adhesion;GO:0007160//cell-matrix adhesion;GO:0007179//transforming growth factor beta receptor signaling pathway;GO:0007229//integrin-mediated signaling pathway;GO:0008360//regulation of cell shape;GO:0018108//peptidyl-tyrosine phosphorylation;GO:0030032//lamellipodium assembly;GO:0034446…	--
ENSRNOG00000001151	0	48.4284	Sirt4	sirtuin 4 [Source:RGD Symbol;Acc:1310413]	Metabolism;Metabolism	Global and overview maps;Metabolism of cofactors and vitamins	ko01100//Metabolic pathways;ko00760//Nicotinate and nicotinamide metabolism	K11414;K11414	GO:0005739//mitochondrion;GO:0005743//mitochondrial inner membrane;GO:0005759//mitochondrial matrix;GO:0043231//intracellular membrane-bounded organelle	GO:0003674//molecular_function;GO:0003950//NAD+ ADP-ribosyltransferase activity;GO:0008270//zinc ion binding;GO:0016740//transferase activity;GO:0019213//deacetylase activity;GO:0034979//NAD-dependent protein deacetylase activity;GO:0046872//metal ion binding;GO:0047708//biotinidase activity;GO:0051287//NAD binding;GO:0061690//lipoamidase activity;GO:0070403//NAD+ binding	GO:0000820//regulation of glutamine family amino acid metabolic process;GO:0006471//protein ADP-ribosylation;GO:0006476//protein deacetylation;GO:0006541//glutamine metabolic process;GO:0006974//cellular response to DNA damage stimulus;GO:0010667//negative regulation of cardiac muscle cell apoptotic process;GO:0034983//peptidyl-lysine deacetylation;GO:0046322//negative regulation of fatty acid ox…	--
ENSRNOG00000001158	0	294.49	Abcg1	ATP binding cassette subfamily G member 1 [Source:RGD Symbol;Acc:620294]	Human Diseases;Environmental Information Processing	Cardiovascular disease;Membrane transport	ko05417//Lipid and atherosclerosis;ko02010//ABC transporters	K05679;K05679	GO:0005739//mitochondrion;GO:0005768//endosome;GO:0005886//plasma membrane;GO:0009897//external side of plasma membrane;GO:0016020//membrane;GO:0016021//integral component of membrane;GO:0055037//recycling endosome	GO:0000166//nucleotide binding;GO:0005524//ATP binding;GO:0019534//toxin transmembrane transporter activity;GO:0034041//ABC-type sterol transporter activity;GO:0042803//protein homodimerization activity;GO:0043531//ADP binding;GO:0046982//protein heterodimerization activity;GO:0090554//phosphatidylcholine floppase activity;GO:0120020//cholesterol transfer activity;GO:0140328//floppase activity;GO…	GO:0008203//cholesterol metabolic process;GO:0010033//response to organic substance;GO:0010872//regulation of cholesterol esterification;GO:0010875//positive regulation of cholesterol efflux;GO:0010888//negative regulation of lipid storage;GO:0030301//cholesterol transport;GO:0032367//intracellular cholesterol transport;GO:0033344//cholesterol efflux;GO:0033700//phospholipid efflux;GO:0033993//re…	--
ENSRNOG00000001163	0	1229.26	Srsf9	serine and arginine rich splicing factor 9 [Source:RGD Symbol;Acc:1309495]	Human Diseases;Genetic Information Processing	Infectious disease: viral;Transcription	ko05168//Herpes simplex virus 1 infection;ko03040//Spliceosome	K21123;K21123	GO:0005575//cellular_component;GO:0005634//nucleus;GO:0005654//nucleoplasm;GO:0005730//nucleolus;GO:0016607//nuclear speck	GO:0003676//nucleic acid binding;GO:0003723//RNA binding;GO:0005515//protein binding;GO:0019904//protein domain specific binding	GO:0000380//alternative mRNA splicing, via spliceosome;GO:0000398//mRNA splicing, via spliceosome;GO:0006397//mRNA processing;GO:0008380//RNA splicing;GO:0009636//response to toxic substance;GO:0043279//response to alkaloid;GO:0048025//negative regulation of mRNA splicing, via spliceosome	--
ENSRNOG00000001169	0	470.791	Slc37a1	solute carrier family 37 member 1 [Source:RGD Symbol;Acc:1308587]	-	-	-	-	GO:0016020//membrane;GO:0016021//integral component of membrane;GO:0030176//integral component of endoplasmic reticulum membrane	GO:0022857//transmembrane transporter activity;GO:0061513//glucose 6-phosphate:inorganic phosphate antiporter activity	GO:0015760//glucose-6-phosphate transport;GO:0035435//phosphate ion transmembrane transport;GO:0055085//transmembrane transport	--
ENSRNOG00000001171	0	430.182	Coq5	coenzyme Q5, methyltransferase [Source:RGD Symbol;Acc:1310857]	Metabolism;Metabolism	Global and overview maps;Metabolism of cofactors and vitamins	ko01100//Metabolic pathways;ko00130//Ubiquinone and other terpenoid-quinone biosynthesis	K06127;K06127	GO:0005739//mitochondrion;GO:0005743//mitochondrial inner membrane;GO:0005759//mitochondrial matrix;GO:0016020//membrane;GO:0031314//extrinsic component of mitochondrial inner membrane;GO:0032991//protein-containing complex;GO:0110142//ubiquinone biosynthesis complex	GO:0008168//methyltransferase activity;GO:0008425//2-polyprenyl-6-methoxy-1,4-benzoquinone methyltransferase activity;GO:0016740//transferase activity;GO:0043333//2-octaprenyl-6-methoxy-1,4-benzoquinone methylase activity	GO:0006744//ubiquinone biosynthetic process;GO:0032259//methylation	--
ENSRNOG00000001177	0	1685.48	Acads	acyl-CoA dehydrogenase short chain [Source:RGD Symbol;Acc:620514]	Metabolism;Metabolism;Metabolism;Metabolism;Metabolism;Metabolism;Metabolism;Metabolism	Global and overview maps;Global and overview maps;Amino acid metabolism;Global and overview maps;Lipid metabolism;Carbohydrate metabolism;Metabolism of other amino acids;Carbohydrate metabolism	ko01100//Metabolic pathways;ko01200//Carbon metabolism;ko00280//Valine, leucine and isoleucine degradation;ko01212//Fatty acid metabolism;ko00071//Fatty acid degradation;ko00640//Propanoate metabolism;ko00410//beta-Alanine metabolism;ko00650//Butanoate metabolism	K00248;K00248;K00248;K00248;K00248;K00248;K00248;K00248	GO:0005654//nucleoplasm;GO:0005739//mitochondrion;GO:0005813//centrosome	GO:0003995//acyl-CoA dehydrogenase activity;GO:0016491//oxidoreductase activity;GO:0016627//oxidoreductase activity, acting on the CH-CH group of donors;GO:0050660//flavin adenine dinucleotide binding	GO:0033539//fatty acid beta-oxidation using acyl-CoA dehydrogenase;GO:0046395//carboxylic acid catabolic process	--
ENSRNOG00000001181	0	217.764	Wdr4	WD repeat domain 4 [Source:RGD Symbol;Acc:1585179]	-	-	-	-	GO:0005634//nucleus;GO:0005654//nucleoplasm;GO:0005829//cytosol;GO:0043527//tRNA methyltransferase complex	GO:0005515//protein binding;GO:0008176//tRNA (guanine-N7-)-methyltransferase activity	GO:0006400//tRNA modification;GO:0008033//tRNA processing;GO:0030488//tRNA methylation;GO:0036265//RNA (guanine-N7)-methylation;GO:0106004//tRNA (guanine-N7)-methylation	--
ENSRNOG00000001184	0	121.524	Pknox1	PBX/knotted 1 homeobox 1 [Source:RGD Symbol;Acc:1305003]	-	-	-	-	GO:0005634//nucleus;GO:0005667//transcription regulator complex;GO:0005737//cytoplasm	GO:0000978//RNA polymerase II cis-regulatory region sequence-specific DNA binding;GO:0000981//DNA-binding transcription factor activity, RNA polymerase II-specific;GO:0003677//DNA binding;GO:0003682//chromatin binding;GO:0043565//sequence-specific DNA binding;GO:1990837//sequence-specific double-stranded DNA binding	GO:0001525//angiogenesis;GO:0006355//regulation of transcription, DNA-templated;GO:0006357//regulation of transcription by RNA polymerase II;GO:0030097//hemopoiesis;GO:0030217//T cell differentiation;GO:0030218//erythrocyte differentiation;GO:0043010//camera-type eye development;GO:0045944//positive regulation of transcription by RNA polymerase II	Homeobox
ENSRNOG00000001185	0	159.956	RGD1311899	similar to RIKEN cDNA 2210016L21 gene [Source:RGD Symbol;Acc:1311899]	-	-	-	-	GO:0005634//nucleus;GO:0005635//nuclear envelope	-	GO:0016055//Wnt signaling pathway;GO:0030178//negative regulation of Wnt signaling pathway;GO:0060061//Spemann organizer formation	--
ENSRNOG00000001187	0	1934.4	Oasl	2'-5'-oligoadenylate synthetase-like [Source:RGD Symbol;Acc:1308586]	Human Diseases	Infectious disease: viral	ko05165//Human papillomavirus infection	K14608	GO:0005634//nucleus;GO:0005654//nucleoplasm;GO:0005730//nucleolus;GO:0005737//cytoplasm;GO:0005829//cytosol;GO:0016020//membrane	GO:0001730//2'-5'-oligoadenylate synthetase activity;GO:0003677//DNA binding;GO:0003723//RNA binding;GO:0003725//double-stranded RNA binding;GO:0005515//protein binding;GO:0016779//nucleotidyltransferase activity	GO:0002376//immune system process;GO:0009615//response to virus;GO:0045071//negative regulation of viral genome replication;GO:0045087//innate immune response;GO:0051607//defense response to virus;GO:0060700//regulation of ribonuclease activity;GO:0070106//interleukin-27-mediated signaling pathway;GO:1900246//positive regulation of RIG-I signaling pathway	--
ENSRNOG00000001190	0	601.568	Git2	GIT ArfGAP 2 [Source:RGD Symbol;Acc:1359708]	Cellular Processes;Human Diseases	Transport and catabolism;Infectious disease: bacterial	ko04144//Endocytosis;ko05135//Yersinia infection	K12487;K12487	GO:0005654//nucleoplasm;GO:0044305//calyx of Held;GO:0110165//cellular anatomical entity	GO:0005096//GTPase activator activity;GO:0005515//protein binding;GO:0044877//protein-containing complex binding;GO:0046872//metal ion binding	GO:0010646//regulation of cell communication;GO:0023051//regulation of signaling;GO:0048266//behavioral response to pain;GO:0050790//regulation of catalytic activity;GO:0099171//presynaptic modulation of chemical synaptic transmission;GO:2000300//regulation of synaptic vesicle exocytosis	--
ENSRNOG00000001192	0	391.795	Gltp	glycolipid transfer protein [Source:RGD Symbol;Acc:1564442]	-	-	-	-	GO:0005737//cytoplasm;GO:0005829//cytosol	GO:0008289//lipid binding;GO:0042802//identical protein binding;GO:0051861//glycolipid binding;GO:0120013//lipid transfer activity;GO:1902387//ceramide 1-phosphate binding;GO:1902388//ceramide 1-phosphate transfer activity	GO:0006869//lipid transport;GO:0035627//ceramide transport;GO:0120009//intermembrane lipid transfer;GO:1902389//ceramide 1-phosphate transport	--
ENSRNOG00000001194	0	857.644	Rrp1b	ribosomal RNA processing 1B [Source:RGD Symbol;Acc:1305633]	-	-	-	-	GO:0000791//euchromatin;GO:0000792//heterochromatin;GO:0001652//granular component;GO:0005634//nucleus;GO:0005654//nucleoplasm;GO:0005694//chromosome;GO:0005730//nucleolus;GO:0030687//preribosome, large subunit precursor;GO:0030688//preribosome, small subunit precursor	GO:0003713//transcription coactivator activity	GO:0006364//rRNA processing;GO:0034260//negative regulation of GTPase activity;GO:0043065//positive regulation of apoptotic process;GO:0043484//regulation of RNA splicing;GO:0043923//positive regulation by host of viral transcription;GO:0045944//positive regulation of transcription by RNA polymerase II;GO:0098586//cellular response to virus	--
ENSRNOG00000001199	0	60.6982	Pop5	POP5 homolog, ribonuclease P/MRP subunit [Source:RGD Symbol;Acc:1311819]	Genetic Information Processing	Translation	ko03008//Ribosome biogenesis in eukaryotes	K03537	GO:0000172//ribonuclease MRP complex;GO:0005575//cellular_component;GO:0005634//nucleus;GO:0005655//nucleolar ribonuclease P complex;GO:0005730//nucleolus;GO:0030677//ribonuclease P complex;GO:0030681//multimeric ribonuclease P complex	GO:0003674//molecular_function;GO:0004526//ribonuclease P activity;GO:0016787//hydrolase activity;GO:0033204//ribonuclease P RNA binding	GO:0001682//tRNA 5'-leader removal;GO:0006364//rRNA processing;GO:0008033//tRNA processing;GO:0008150//biological_process;GO:0090501//RNA phosphodiester bond hydrolysis;GO:0090502//RNA phosphodiester bond hydrolysis, endonucleolytic	--
ENSRNOG00000001203	0	1752.2	Rrp1	ribosomal RNA processing 1 [Source:RGD Symbol;Acc:1307286]	-	-	-	-	GO:0005634//nucleus;GO:0030687//preribosome, large subunit precursor;GO:0030688//preribosome, small subunit precursor	-	GO:0006364//rRNA processing	--
ENSRNOG00000001204	0	154.558	Ankrd13a	ankyrin repeat domain 13a [Source:RGD Symbol;Acc:1308577]	-	-	-	-	GO:0005737//cytoplasm;GO:0005768//endosome;GO:0005770//late endosome;GO:0005886//plasma membrane;GO:0016020//membrane;GO:0048471//perinuclear region of cytoplasm	GO:0005515//protein binding;GO:0140036//ubiquitin-dependent protein binding	GO:0002091//negative regulation of receptor internalization;GO:1905667//negative regulation of protein localization to endosome	--
ENSRNOG00000001205	0	496.238	Agpat3	1-acylglycerol-3-phosphate O-acyltransferase 3 [Source:RGD Symbol;Acc:1305787]	Metabolism;Environmental Information Processing;Metabolism;Metabolism	Global and overview maps;Signal transduction;Lipid metabolism;Lipid metabolism	ko01100//Metabolic pathways;ko04072//Phospholipase D signaling pathway;ko00564//Glycerophospholipid metabolism;ko00561//Glycerolipid metabolism	K13523;K13523;K13523;K13523	GO:0005635//nuclear envelope;GO:0005783//endoplasmic reticulum;GO:0005789//endoplasmic reticulum membrane;GO:0012505//endomembrane system;GO:0016020//membrane;GO:0016021//integral component of membrane	GO:0003841//1-acylglycerol-3-phosphate O-acyltransferase activity;GO:0016740//transferase activity;GO:0016746//acyltransferase activity;GO:0042171//lysophosphatidic acid acyltransferase activity	-	--
ENSRNOG00000001210	0	2248.43	Pwp2	PWP2, small subunit processome component [Source:RGD Symbol;Acc:1582817]	Genetic Information Processing	Translation	ko03008//Ribosome biogenesis in eukaryotes	K14558	GO:0005730//nucleolus;GO:0031981//nuclear lumen;GO:0032040//small-subunit processome;GO:0034388//Pwp2p-containing subcomplex of 90S preribosome	GO:0005515//protein binding	GO:0000028//ribosomal small subunit assembly;GO:0000462//maturation of SSU-rRNA from tricistronic rRNA transcript (SSU-rRNA, 5.8S rRNA, LSU-rRNA);GO:0006364//rRNA processing	--
ENSRNOG00000001211	0	471.338	Gatd3a	glutamine amidotransferase like class 1 domain containing 3A [Source:RGD Symbol;Acc:1303003]	-	-	-	-	GO:0005575//cellular_component;GO:0005739//mitochondrion	GO:0003674//molecular_function	GO:0008150//biological_process	--
ENSRNOG00000001214	0	4242.52	Pfkl	phosphofructokinase, liver type [Source:RGD Symbol;Acc:3311]	Metabolism;Metabolism;Environmental Information Processing;Organismal Systems;Metabolism;Environmental Information Processing;Organismal Systems;Genetic Information Processing;Metabolism;Human Diseases;Metabolism;Metabolism;Metabolism	Global and overview maps;Global and overview maps;Signal transduction;Endocrine system;Global and overview maps;Signal transduction;Endocrine system;Folding, sorting and degradation;Carbohydrate metabolism;Cancer: overview;Carbohydrate metabolism;Carbohydrate metabolism;Carbohydrate metabolism	ko01100//Metabolic pathways;ko01200//Carbon metabolism;ko04066//HIF-1 signaling pathway;ko04919//Thyroid hormone signaling pathway;ko01230//Biosynthesis of amino acids;ko04152//AMPK signaling pathway;ko04922//Glucagon signaling pathway;ko03018//RNA degradation;ko00010//Glycolysis / Gluconeogenesis;ko05230//Central carbon metabolism in cancer;ko00051//Fructose and mannose metabolism;ko00030//Pento…	K00850;K00850;K00850;K00850;K00850;K00850;K00850;K00850;K00850;K00850;K00850;K00850;K00850	GO:0005737//cytoplasm;GO:0005829//cytosol;GO:0005945//6-phosphofructokinase complex;GO:0016020//membrane	GO:0000166//nucleotide binding;GO:0003824//catalytic activity;GO:0003872//6-phosphofructokinase activity;GO:0004331//fructose-2,6-bisphosphate 2-phosphatase activity;GO:0005524//ATP binding;GO:0016208//AMP binding;GO:0016301//kinase activity;GO:0016740//transferase activity;GO:0019900//kinase binding;GO:0042802//identical protein binding;GO:0046872//metal ion binding;GO:0048029//monosaccharide bi…	GO:0005975//carbohydrate metabolic process;GO:0006002//fructose 6-phosphate metabolic process;GO:0006096//glycolytic process;GO:0008152//metabolic process;GO:0009749//response to glucose;GO:0016310//phosphorylation;GO:0016311//dephosphorylation;GO:0030388//fructose 1,6-bisphosphate metabolic process;GO:0046676//negative regulation of insulin secretion;GO:0061615//glycolytic process through fructo…	--
ENSRNOG00000001215	0	145.003	Cfap410	cilia and flagella associated protein 410 [Source:RGD Symbol;Acc:1309594]	-	-	-	-	GO:0001750//photoreceptor outer segment;GO:0005737//cytoplasm;GO:0005739//mitochondrion;GO:0005829//cytosol;GO:0005886//plasma membrane;GO:0032391//photoreceptor connecting cilium;GO:0036064//ciliary basal body;GO:0043231//intracellular membrane-bounded organelle;GO:0097733//photoreceptor cell cilium	GO:0005515//protein binding	GO:0007010//cytoskeleton organization;GO:0007224//smoothened signaling pathway;GO:0008360//regulation of cell shape;GO:0060271//cilium assembly	--
ENSRNOG00000001222	0	605.12	Ube2g2	ubiquitin-conjugating enzyme E2G 2 [Source:RGD Symbol;Acc:1304860]	Human Diseases;Human Diseases;Genetic Information Processing;Genetic Information Processing	Neurodegenerative disease;Neurodegenerative disease;Folding, sorting and degradation;Folding, sorting and degradation	ko05022//Pathways of neurodegeneration - multiple diseases;ko05012//Parkinson disease;ko04141//Protein processing in endoplasmic reticulum;ko04120//Ubiquitin mediated proteolysis	K04555;K04555;K04555;K04555	GO:0005783//endoplasmic reticulum;GO:0005811//lipid droplet;GO:0005829//cytosol	GO:0000166//nucleotide binding;GO:0004842//ubiquitin-protein transferase activity;GO:0005524//ATP binding;GO:0016740//transferase activity;GO:0042802//identical protein binding;GO:0061631//ubiquitin conjugating enzyme activity	GO:0000209//protein polyubiquitination;GO:0006511//ubiquitin-dependent protein catabolic process;GO:0030433//ubiquitin-dependent ERAD pathway;GO:0035458//cellular response to interferon-beta;GO:0044257//cellular protein catabolic process;GO:0070936//protein K48-linked ubiquitination;GO:1904153//negative regulation of retrograde protein transport, ER to cytosol	--
ENSRNOG00000001223	0	963.495	Pttg1ip	PTTG1 interacting protein [Source:RGD Symbol;Acc:1305983]	-	-	-	-	GO:0005634//nucleus;GO:0005737//cytoplasm;GO:0005886//plasma membrane;GO:0016020//membrane;GO:0016021//integral component of membrane	GO:0002039//p53 binding	GO:0006606//protein import into nucleus;GO:0031398//positive regulation of protein ubiquitination;GO:0043518//negative regulation of DNA damage response, signal transduction by p53 class mediator;GO:1902254//negative regulation of intrinsic apoptotic signaling pathway by p53 class mediator;GO:1903364//positive regulation of cellular protein catabolic process	--
ENSRNOG00000001224	0	12599.3	Itgb2	integrin subunit beta 2 [Source:RGD Symbol;Acc:1305581]	Organismal Systems;Cellular Processes;Human Diseases;Cellular Processes;Human Diseases;Environmental Information Processing;Organismal Systems;Human Diseases;Environmental Information Processing;Organismal Systems;Human Diseases;Human Diseases;Human Diseases;Human Diseases;Human Diseases;Organismal Systems;Human Diseases;Environmental Information Processing;Human Diseases	Immune system;Cell motility;Infectious disease: viral;Transport and catabolism;Infectious disease: bacterial;Signal transduction;Immune system;Infectious disease: parasitic;Signal transduction;Immune system;Infectious disease: parasitic;Infectious disease: bacterial;Infectious disease: bacterial;Cardiovascular disease;Immune disease;Immune system;Infectious disease: bacterial;Signaling molecules …	ko04613//Neutrophil extracellular trap formation;ko04810//Regulation of actin cytoskeleton;ko05166//Human T-cell leukemia virus 1 infection;ko04145//Phagosome;ko05152//Tuberculosis;ko04015//Rap1 signaling pathway;ko04670//Leukocyte transendothelial migration;ko05146//Amoebiasis;ko04390//Hippo signaling pathway;ko04650//Natural killer cell mediated cytotoxicity;ko05140//Leishmaniasis;ko05134//Legi…	K06464;K06464;K06464;K06464;K06464;K06464;K06464;K06464;K06464;K06464;K06464;K06464;K06464;K06464;K06464;K06464;K06464;K06464;K06464	GO:0005886//plasma membrane;GO:0005925//focal adhesion;GO:0008305//integrin complex;GO:0009897//external side of plasma membrane;GO:0009986//cell surface;GO:0016020//membrane;GO:0016021//integral component of membrane;GO:0034687//integrin alphaL-beta2 complex;GO:0034688//integrin alphaM-beta2 complex;GO:0043235//receptor complex;GO:0044853//plasma membrane raft;GO:0045121//membrane raft	GO:0001540//amyloid-beta binding;GO:0001851//complement component C3b binding;GO:0005178//integrin binding;GO:0019901//protein kinase binding;GO:0030369//ICAM-3 receptor activity;GO:0031072//heat shock protein binding;GO:0038023//signaling receptor activity;GO:0038024//cargo receptor activity;GO:0044877//protein-containing complex binding;GO:0046872//metal ion binding;GO:0050839//cell adhesion mo…	GO:0002523//leukocyte migration involved in inflammatory response;GO:0006898//receptor-mediated endocytosis;GO:0006909//phagocytosis;GO:0006911//phagocytosis, engulfment;GO:0007155//cell adhesion;GO:0007159//leukocyte cell-cell adhesion;GO:0007160//cell-matrix adhesion;GO:0007229//integrin-mediated signaling pathway;GO:0007568//aging;GO:0016477//cell migration;GO:0030101//natural killer cell acti…	--
ENSRNOG00000001225	0	1035.3	Fam207a	family with sequence similarity 207, member A [Source:RGD Symbol;Acc:1311257]	-	-	-	-	GO:0005730//nucleolus;GO:0030686//90S preribosome;GO:0030688//preribosome, small subunit precursor	-	GO:0000462//maturation of SSU-rRNA from tricistronic rRNA transcript (SSU-rRNA, 5.8S rRNA, LSU-rRNA)	--
ENSRNOG00000001227	0.0003125	65.6764	Adarb1	adenosine deaminase, RNA-specific, B1 [Source:RGD Symbol;Acc:2033]	-	-	-	-	GO:0005634//nucleus;GO:0005654//nucleoplasm;GO:0005730//nucleolus;GO:0005829//cytosol;GO:0045202//synapse	GO:0003723//RNA binding;GO:0003726//double-stranded RNA adenosine deaminase activity;GO:0004000//adenosine deaminase activity	GO:0006382//adenosine to inosine editing;GO:0006396//RNA processing;GO:0007274//neuromuscular synaptic transmission;GO:0008285//negative regulation of cell population proliferation;GO:0016553//base conversion or substitution editing;GO:0021610//facial nerve morphogenesis;GO:0021618//hypoglossal nerve morphogenesis;GO:0021965//spinal cord ventral commissure morphogenesis;GO:0030336//negative regul…	--
ENSRNOG00000001228	0	895.678	Pofut2	protein O-fucosyltransferase 2 [Source:RGD Symbol;Acc:1307334]	Metabolism	Glycan biosynthesis and metabolism	ko00514//Other types of O-glycan biosynthesis	K03691	GO:0005783//endoplasmic reticulum;GO:0005794//Golgi apparatus	GO:0008417//fucosyltransferase activity;GO:0016740//transferase activity;GO:0016757//glycosyltransferase activity;GO:0046922//peptide-O-fucosyltransferase activity	GO:0001707//mesoderm formation;GO:0006004//fucose metabolic process;GO:0006486//protein glycosylation;GO:0010468//regulation of gene expression;GO:0010717//regulation of epithelial to mesenchymal transition;GO:0036065//fucosylation;GO:0036066//protein O-linked fucosylation;GO:0051046//regulation of secretion;GO:1903334//positive regulation of protein folding	--
ENSRNOG00000001235	0.000623928	38.7476	Gna12	G protein subunit alpha 12 [Source:RGD Symbol;Acc:71018]	Human Diseases;Cellular Processes;Environmental Information Processing;Human Diseases;Environmental Information Processing;Environmental Information Processing;Environmental Information Processing;Organismal Systems;Organismal Systems;Organismal Systems	Cancer: overview;Cell motility;Signal transduction;Infectious disease: viral;Signal transduction;Signal transduction;Signal transduction;Circulatory system;Endocrine system;Nervous system	ko05200//Pathways in cancer;ko04810//Regulation of actin cytoskeleton;ko04010//MAPK signaling pathway;ko05163//Human cytomegalovirus infection;ko04072//Phospholipase D signaling pathway;ko04071//Sphingolipid signaling pathway;ko04022//cGMP-PKG signaling pathway;ko04270//Vascular smooth muscle contraction;ko04928//Parathyroid hormone synthesis, secretion and action;ko04730//Long-term depression	K04346;K04346;K04346;K04346;K04346;K04346;K04346;K04346;K04346;K04346	GO:0005737//cytoplasm;GO:0005834//heterotrimeric G-protein complex;GO:0005886//plasma membrane;GO:0016020//membrane;GO:0016328//lateral plasma membrane;GO:0031526//brush border membrane;GO:0043005//neuron projection;GO:0043025//neuronal cell body	GO:0000166//nucleotide binding;GO:0001664//G protein-coupled receptor binding;GO:0003924//GTPase activity;GO:0005525//GTP binding;GO:0019001//guanyl nucleotide binding;GO:0019888//protein phosphatase regulator activity;GO:0031683//G-protein beta/gamma-subunit complex binding;GO:0031752//D5 dopamine receptor binding;GO:0046872//metal ion binding;GO:0051721//protein phosphatase 2A binding	GO:0001701//in utero embryonic development;GO:0007165//signal transduction;GO:0007186//G protein-coupled receptor signaling pathway;GO:0007188//adenylate cyclase-modulating G protein-coupled receptor signaling pathway;GO:0007212//dopamine receptor signaling pathway;GO:0007266//Rho protein signal transduction;GO:0008217//regulation of blood pressure;GO:0008360//regulation of cell shape;GO:0009410/…	--
ENSRNOG00000001236	0	444.922	Brat1	BRCA1-associated ATM activator 1 [Source:RGD Symbol;Acc:1565146]	-	-	-	-	GO:0005634//nucleus;GO:0005737//cytoplasm	GO:0005515//protein binding	GO:0001934//positive regulation of protein phosphorylation;GO:0006006//glucose metabolic process;GO:0006915//apoptotic process;GO:0006974//cellular response to DNA damage stimulus;GO:0008283//cell population proliferation;GO:0010212//response to ionizing radiation;GO:0016477//cell migration;GO:0030307//positive regulation of cell growth;GO:0051646//mitochondrion localization	--
ENSRNOG00000001237	0	154.227	Cabin1	calcineurin binding protein 1 [Source:RGD Symbol;Acc:620263]	-	-	-	-	GO:0005634//nucleus;GO:0005654//nucleoplasm;GO:0005829//cytosol;GO:0016235//aggresome	GO:0005515//protein binding	GO:0006336//DNA replication-independent nucleosome assembly	--
ENSRNOG00000001238	0	332.055	Rsrc2	arginine and serine rich coiled-coil 2 [Source:RGD Symbol;Acc:1564882]	-	-	-	-	-	-	-	--
ENSRNOG00000001241	0	32.5094	Iqce	IQ motif containing E [Source:RGD Symbol;Acc:1311349]	Environmental Information Processing	Signal transduction	ko04340//Hedgehog signaling pathway	K24677	GO:0019898//extrinsic component of membrane;GO:0060170//ciliary membrane;GO:0098797//plasma membrane protein complex	GO:0005515//protein binding	GO:0035108//limb morphogenesis;GO:0045944//positive regulation of transcription by RNA polymerase II	--
ENSRNOG00000001242	0	721.976	Gstt3	glutathione S-transferase, theta 3 [Source:RGD Symbol;Acc:1562732]	Metabolism;Human Diseases;Human Diseases;Human Diseases;Human Diseases;Human Diseases;Human Diseases;Metabolism;Metabolism;Metabolism;Metabolism;Human Diseases;Organismal Systems	Global and overview maps;Cancer: overview;Cancer: overview;Cardiovascular disease;Cancer: specific types;Cancer: overview;Drug resistance: antineoplastic;Xenobiotics biodegradation and metabolism;Metabolism of other amino acids;Xenobiotics biodegradation and metabolism;Xenobiotics biodegradation and metabolism;Cancer: overview;Aging	ko01100//Metabolic pathways;ko05200//Pathways in cancer;ko05208//Chemical carcinogenesis - reactive oxygen species;ko05418//Fluid shear stress and atherosclerosis;ko05225//Hepatocellular carcinoma;ko05207//Chemical carcinogenesis - receptor activation;ko01524//Platinum drug resistance;ko00983//Drug metabolism - other enzymes;ko00480//Glutathione metabolism;ko00980//Metabolism of xenobiotics by cy…	K00799;K00799;K00799;K00799;K00799;K00799;K00799;K00799;K00799;K00799;K00799;K00799;K00799	GO:0005737//cytoplasm	GO:0004364//glutathione transferase activity;GO:0005515//protein binding;GO:0016740//transferase activity	GO:0006749//glutathione metabolic process	--
ENSRNOG00000001243	0	367.856	Zcchc8	zinc finger CCHC-type containing 8 [Source:RGD Symbol;Acc:1309774]	-	-	-	-	GO:0005634//nucleus;GO:0005654//nucleoplasm;GO:0016604//nuclear body;GO:0031499//TRAMP complex;GO:0071013//catalytic step 2 spliceosome	GO:0003676//nucleic acid binding;GO:0003723//RNA binding;GO:0008270//zinc ion binding	GO:0034470//ncRNA processing	--
ENSRNOG00000001247	0	297.982	Clip1	CAP-GLY domain containing linker protein 1 [Source:RGD Symbol;Acc:67404]	Environmental Information Processing	Signal transduction	ko04150//mTOR signaling pathway	K10421	GO:0001726//ruffle;GO:0005634//nucleus;GO:0005635//nuclear envelope;GO:0005737//cytoplasm;GO:0005813//centrosome;GO:0005856//cytoskeleton;GO:0005874//microtubule;GO:0005881//cytoplasmic microtubule;GO:0015630//microtubule cytoskeleton;GO:0016020//membrane;GO:0030659//cytoplasmic vesicle membrane;GO:0031410//cytoplasmic vesicle;GO:0035371//microtubule plus-end;GO:0042995//cell projection;GO:004435…	GO:0005515//protein binding;GO:0008017//microtubule binding;GO:0008270//zinc ion binding;GO:0015631//tubulin binding;GO:0046872//metal ion binding;GO:0051010//microtubule plus-end binding	GO:0001578//microtubule bundle formation;GO:0031116//positive regulation of microtubule polymerization;GO:0031122//cytoplasmic microtubule organization;GO:0044861//protein transport into plasma membrane raft;GO:1900006//positive regulation of dendrite development	--
ENSRNOG00000001249	0	427.024	Col6a1	collagen type VI alpha 1 chain [Source:RGD Symbol;Acc:1565398]	Human Diseases;Environmental Information Processing;Cellular Processes;Environmental Information Processing;Organismal Systems	Infectious disease: viral;Signal transduction;Cellular community - eukaryotes;Signaling molecules and interaction;Digestive system	ko05165//Human papillomavirus infection;ko04151//PI3K-Akt signaling pathway;ko04510//Focal adhesion;ko04512//ECM-receptor interaction;ko04974//Protein digestion and absorption	K06238;K06238;K06238;K06238;K06238	GO:0005575//cellular_component;GO:0005576//extracellular region;GO:0005594//collagen type IX trimer;GO:0005604//basement membrane;GO:0005615//extracellular space;GO:0031012//extracellular matrix;GO:0032991//protein-containing complex;GO:0042383//sarcolemma;GO:0110165//cellular anatomical entity	GO:0003674//molecular_function;GO:0005201//extracellular matrix structural constituent;GO:0005518//collagen binding;GO:0048407//platelet-derived growth factor binding	GO:0008150//biological_process;GO:0008584//male gonad development;GO:0008585//female gonad development;GO:0030198//extracellular matrix organization;GO:0035987//endodermal cell differentiation;GO:0071230//cellular response to amino acid stimulus	--
ENSRNOG00000001253	0	2809.02	Eif3b	eukaryotic translation initiation factor 3, subunit B [Source:RGD Symbol;Acc:1309018]	-	-	-	-	GO:0005575//cellular_component;GO:0005737//cytoplasm;GO:0005852//eukaryotic translation initiation factor 3 complex;GO:0016282//eukaryotic 43S preinitiation complex;GO:0033290//eukaryotic 48S preinitiation complex;GO:0045202//synapse;GO:0071541//eukaryotic translation initiation factor 3 complex, eIF3m	GO:0003674//molecular_function;GO:0003676//nucleic acid binding;GO:0003723//RNA binding;GO:0003743//translation initiation factor activity;GO:0005515//protein binding;GO:0031369//translation initiation factor binding	GO:0001732//formation of cytoplasmic translation initiation complex;GO:0002183//cytoplasmic translational initiation;GO:0006412//translation;GO:0006413//translational initiation;GO:0006446//regulation of translational initiation;GO:0008150//biological_process;GO:0075522//IRES-dependent viral translational initiation;GO:0075525//viral translational termination-reinitiation	--
ENSRNOG00000001254	0	179.913	Col6a2	collagen type VI alpha 2 chain [Source:RGD Symbol;Acc:1305585]	Human Diseases;Environmental Information Processing;Cellular Processes;Environmental Information Processing;Organismal Systems	Infectious disease: viral;Signal transduction;Cellular community - eukaryotes;Signaling molecules and interaction;Digestive system	ko05165//Human papillomavirus infection;ko04151//PI3K-Akt signaling pathway;ko04510//Focal adhesion;ko04512//ECM-receptor interaction;ko04974//Protein digestion and absorption	K06238;K06238;K06238;K06238;K06238	GO:0005575//cellular_component;GO:0005576//extracellular region;GO:0005581//collagen trimer;GO:0005615//extracellular space;GO:0031012//extracellular matrix;GO:0032991//protein-containing complex;GO:0042383//sarcolemma;GO:0062023//collagen-containing extracellular matrix;GO:0110165//cellular anatomical entity	GO:0003674//molecular_function;GO:0005518//collagen binding	GO:0009749//response to glucose	--
ENSRNOG00000001256	0	233.019	Atxn2	ataxin 2 [Source:RGD Symbol;Acc:1306637]	Human Diseases;Human Diseases;Human Diseases	Neurodegenerative disease;Neurodegenerative disease;Neurodegenerative disease	ko05022//Pathways of neurodegeneration - multiple diseases;ko05014//Amyotrophic lateral sclerosis;ko05017//Spinocerebellar ataxia	K23625;K23625;K23625	GO:0005575//cellular_component;GO:0005737//cytoplasm;GO:0005794//Golgi apparatus;GO:0005802//trans-Golgi network;GO:0005829//cytosol;GO:0005844//polysome;GO:0010494//cytoplasmic stress granule;GO:0048471//perinuclear region of cytoplasm;GO:1990904//ribonucleoprotein complex	GO:0003674//molecular_function;GO:0003723//RNA binding;GO:0005154//epidermal growth factor receptor binding;GO:0008022//protein C-terminus binding	GO:0002091//negative regulation of receptor internalization;GO:0008150//biological_process;GO:0021702//cerebellar Purkinje cell differentiation;GO:0033962//P-body assembly;GO:0034063//stress granule assembly;GO:0040015//negative regulation of multicellular organism growth;GO:0048812//neuron projection morphogenesis;GO:0048872//homeostasis of number of cells;GO:0050905//neuromuscular process	--
ENSRNOG00000001258	0	524.962	Snx8	sorting nexin 8 [Source:RGD Symbol;Acc:1305791]	-	-	-	-	GO:0005829//cytosol;GO:0016020//membrane;GO:0030904//retromer complex;GO:0031901//early endosome membrane;GO:0043231//intracellular membrane-bounded organelle	GO:0035091//phosphatidylinositol binding;GO:0042802//identical protein binding	GO:0006886//intracellular protein transport;GO:0015031//protein transport;GO:0034498//early endosome to Golgi transport;GO:0042147//retrograde transport, endosome to Golgi	--
ENSRNOG00000001265	0	768.781	Mad1l1	mitotic arrest deficient 1 like 1 [Source:RGD Symbol;Acc:1596881]	Human Diseases;Human Diseases;Cellular Processes;Cellular Processes;Organismal Systems	Cancer: overview;Infectious disease: viral;Cell growth and death;Cell growth and death;Endocrine system	ko05203//Viral carcinogenesis;ko05166//Human T-cell leukemia virus 1 infection;ko04110//Cell cycle;ko04114//Oocyte meiosis;ko04914//Progesterone-mediated oocyte maturation	K06679;K06679;K06679;K06679;K06679	GO:0000776//kinetochore;GO:0000922//spindle pole;GO:0005634//nucleus;GO:0005635//nuclear envelope;GO:0005737//cytoplasm;GO:0043229//intracellular organelle;GO:0044615//nuclear pore nuclear basket;GO:0072686//mitotic spindle;GO:0097431//mitotic spindle pole;GO:1990706//MAD1 complex;GO:1990728//mitotic spindle assembly checkpoint MAD1-MAD2 complex	GO:0042802//identical protein binding;GO:0043515//kinetochore binding	GO:0007049//cell cycle;GO:0007094//mitotic spindle assembly checkpoint signaling;GO:0042130//negative regulation of T cell proliferation;GO:0048538//thymus development;GO:0051315//attachment of mitotic spindle microtubules to kinetochore;GO:0090235//regulation of metaphase plate congression;GO:0090267//positive regulation of mitotic cell cycle spindle assembly checkpoint;GO:1901990//regulation of…	--
ENSRNOG00000001269	0	2952.64	Ppp1cc	protein phosphatase 1 catalytic subunit gamma [Source:RGD Symbol;Acc:3377]	Human Diseases;Human Diseases;Cellular Processes;Human Diseases;Cellular Processes;Cellular Processes;Human Diseases;Organismal Systems;Environmental Information Processing;Genetic Information Processing;Organismal Systems;Cellular Processes;Environmental Information Processing;Organismal Systems;Organismal Systems;Organismal Systems;Environmental Information Processing;Human Diseases;Organismal …	Cardiovascular disease;Infectious disease: viral;Cell motility;Cancer: overview;Cellular community - eukaryotes;Cell growth and death;Substance dependence;Endocrine system;Signal transduction;Translation;Immune system;Cell growth and death;Signal transduction;Endocrine system;Circulatory system;Nervous system;Signal transduction;Endocrine and metabolic disease;Circulatory system;Nervous system;Se…	ko05415//Diabetic cardiomyopathy;ko05168//Herpes simplex virus 1 infection;ko04810//Regulation of actin cytoskeleton;ko05205//Proteoglycans in cancer;ko04510//Focal adhesion;ko04218//Cellular senescence;ko05034//Alcoholism;ko04910//Insulin signaling pathway;ko04024//cAMP signaling pathway;ko03015//mRNA surveillance pathway;ko04611//Platelet activation;ko04114//Oocyte meiosis;ko04022//cGMP-PKG sig…	K06269;K06269;K06269;K06269;K06269;K06269;K06269;K06269;K06269;K06269;K06269;K06269;K06269;K06269;K06269;K06269;K06269;K06269;K06269;K06269;K06269;K06269	GO:0000164//protein phosphatase type 1 complex;GO:0000775//chromosome, centromeric region;GO:0000776//kinetochore;GO:0000781//chromosome, telomeric region;GO:0005634//nucleus;GO:0005654//nucleoplasm;GO:0005694//chromosome;GO:0005730//nucleolus;GO:0005737//cytoplasm;GO:0005739//mitochondrion;GO:0005741//mitochondrial outer membrane;GO:0005829//cytosol;GO:0005856//cytoskeleton;GO:0016607//nuclear s…	GO:0004721//phosphoprotein phosphatase activity;GO:0004722//protein serine/threonine phosphatase activity;GO:0005515//protein binding;GO:0005521//lamin binding;GO:0008022//protein C-terminus binding;GO:0008157//protein phosphatase 1 binding;GO:0016787//hydrolase activity;GO:0016791//phosphatase activity;GO:0019901//protein kinase binding;GO:0019903//protein phosphatase binding;GO:0019904//protein…	GO:0005975//carbohydrate metabolic process;GO:0005977//glycogen metabolic process;GO:0006470//protein dephosphorylation;GO:0007049//cell cycle;GO:0030182//neuron differentiation;GO:0032922//circadian regulation of gene expression;GO:0042752//regulation of circadian rhythm;GO:0043153//entrainment of circadian clock by photoperiod;GO:0046822//regulation of nucleocytoplasmic transport;GO:0048511//rh…	--
ENSRNOG00000001270	0	45.3356	Hvcn1	hydrogen voltage-gated channel 1 [Source:RGD Symbol;Acc:1310788]	-	-	-	-	GO:0005887//integral component of plasma membrane;GO:0016020//membrane;GO:0016021//integral component of membrane;GO:0016324//apical plasma membrane	GO:0005216//ion channel activity;GO:0022843//voltage-gated cation channel activity;GO:0030171//voltage-gated proton channel activity;GO:0042802//identical protein binding	GO:0006811//ion transport;GO:0009268//response to pH;GO:0010043//response to zinc ion;GO:0032930//positive regulation of superoxide anion generation;GO:0051453//regulation of intracellular pH;GO:0055085//transmembrane transport;GO:0071294//cellular response to zinc ion;GO:0071467//cellular response to pH;GO:1902600//proton transmembrane transport	--
ENSRNOG00000001272	0	148.227	Mcm3ap	minichromosome maintenance complex component 3 associated protein [Source:RGD Symbol;Acc:1306834]	-	-	-	-	GO:0005634//nucleus;GO:0005654//nucleoplasm;GO:0005737//cytoplasm;GO:0005829//cytosol;GO:0031965//nuclear membrane;GO:0044615//nuclear pore nuclear basket;GO:0070390//transcription export complex 2	GO:0003676//nucleic acid binding;GO:0003682//chromatin binding;GO:0004402//histone acetyltransferase activity;GO:0010484//H3 histone acetyltransferase activity;GO:0042393//histone binding	GO:0006406//mRNA export from nucleus;GO:0016446//somatic hypermutation of immunoglobulin genes;GO:0016573//histone acetylation;GO:0016973//poly(A)+ mRNA export from nucleus;GO:0034728//nucleosome organization;GO:0043966//histone H3 acetylation	--
ENSRNOG00000001273	0	301.966	Psmg3	proteasome assembly chaperone 3 [Source:RGD Symbol;Acc:2319950]	-	-	-	-	GO:0032991//protein-containing complex	GO:0044877//protein-containing complex binding;GO:0060090//molecular adaptor activity	GO:0043248//proteasome assembly;GO:0051131//chaperone-mediated protein complex assembly	--
ENSRNOG00000001274	0	4439.72	Vps29	VPS29 retromer complex component [Source:RGD Symbol;Acc:1308332]	Cellular Processes	Transport and catabolism	ko04144//Endocytosis	K18467	GO:0005575//cellular_component;GO:0005737//cytoplasm;GO:0005768//endosome;GO:0005769//early endosome;GO:0005770//late endosome;GO:0005829//cytosol;GO:0010008//endosome membrane;GO:0016020//membrane;GO:0030904//retromer complex;GO:0030906//retromer, cargo-selective complex;GO:0043231//intracellular membrane-bounded organelle;GO:0110165//cellular anatomical entity	GO:0003674//molecular_function;GO:0046872//metal ion binding	GO:0006886//intracellular protein transport;GO:0008150//biological_process;GO:0015031//protein transport;GO:0032456//endocytic recycling;GO:0042147//retrograde transport, endosome to Golgi	--
ENSRNOG00000001276	0	329.796	Pcnt	pericentrin [Source:RGD Symbol;Acc:1595865]	-	-	-	-	GO:0000242//pericentriolar material;GO:0005575//cellular_component;GO:0005737//cytoplasm;GO:0005801//cis-Golgi network;GO:0005813//centrosome;GO:0005814//centriole;GO:0005815//microtubule organizing center;GO:0005829//cytosol;GO:0005856//cytoskeleton;GO:0031514//motile cilium;GO:0034451//centriolar satellite;GO:0036064//ciliary basal body;GO:0045171//intercellular bridge	GO:0003674//molecular_function;GO:0060090//molecular adaptor activity	GO:0000226//microtubule cytoskeleton organization;GO:0001701//in utero embryonic development;GO:0001764//neuron migration;GO:0001822//kidney development;GO:0001944//vasculature development;GO:0007051//spindle organization;GO:0007052//mitotic spindle organization;GO:0007165//signal transduction;GO:0008150//biological_process;GO:0021696//cerebellar cortex morphogenesis;GO:0021772//olfactory bulb de…	--
ENSRNOG00000001278	0	246.23	Gpn3	GPN-loop GTPase 3 [Source:RGD Symbol;Acc:1303034]	-	-	-	-	GO:0032991//protein-containing complex	GO:0000166//nucleotide binding;GO:0005525//GTP binding;GO:0016787//hydrolase activity	-	--
ENSRNOG00000001283	0	659.473	Anapc7	anaphase promoting complex subunit 7 [Source:RGD Symbol;Acc:1311927]	Human Diseases;Genetic Information Processing;Cellular Processes;Cellular Processes;Organismal Systems	Infectious disease: viral;Folding, sorting and degradation;Cell growth and death;Cell growth and death;Endocrine system	ko05166//Human T-cell leukemia virus 1 infection;ko04120//Ubiquitin mediated proteolysis;ko04110//Cell cycle;ko04114//Oocyte meiosis;ko04914//Progesterone-mediated oocyte maturation	K03354;K03354;K03354;K03354;K03354	GO:0005634//nucleus;GO:0005680//anaphase-promoting complex;GO:0005737//cytoplasm;GO:0005819//spindle;GO:0015630//microtubule cytoskeleton	GO:0005515//protein binding;GO:0019903//protein phosphatase binding	GO:0007091//metaphase/anaphase transition of mitotic cell cycle;GO:0016567//protein ubiquitination;GO:0031145//anaphase-promoting complex-dependent catabolic process;GO:0045842//positive regulation of mitotic metaphase/anaphase transition;GO:0051301//cell division;GO:0070979//protein K11-linked ubiquitination	--
ENSRNOG00000001285	0	8153.15	Atp2a2	ATPase sarcoplasmic/endoplasmic reticulum Ca2+ transporting 2 [Source:RGD Symbol;Acc:2174]	Human Diseases;Human Diseases;Human Diseases;Human Diseases;Organismal Systems;Environmental Information Processing;Environmental Information Processing;Environmental Information Processing;Organismal Systems;Organismal Systems;Organismal Systems;Human Diseases;Human Diseases;Human Diseases	Neurodegenerative disease;Neurodegenerative disease;Cardiovascular disease;Neurodegenerative disease;Endocrine system;Signal transduction;Signal transduction;Signal transduction;Circulatory system;Circulatory system;Digestive system;Cardiovascular disease;Cardiovascular disease;Cardiovascular disease	ko05022//Pathways of neurodegeneration - multiple diseases;ko05010//Alzheimer disease;ko05415//Diabetic cardiomyopathy;ko05017//Spinocerebellar ataxia;ko04919//Thyroid hormone signaling pathway;ko04024//cAMP signaling pathway;ko04020//Calcium signaling pathway;ko04022//cGMP-PKG signaling pathway;ko04261//Adrenergic signaling in cardiomyocytes;ko04260//Cardiac muscle contraction;ko04972//Pancreati…	K05853;K05853;K05853;K05853;K05853;K05853;K05853;K05853;K05853;K05853;K05853;K05853;K05853;K05853	GO:0005783//endoplasmic reticulum;GO:0005789//endoplasmic reticulum membrane;GO:0012506//vesicle membrane;GO:0016020//membrane;GO:0016021//integral component of membrane;GO:0016529//sarcoplasmic reticulum;GO:0031234//extrinsic component of cytoplasmic side of plasma membrane;GO:0032991//protein-containing complex;GO:0033017//sarcoplasmic reticulum membrane;GO:0048471//perinuclear region of cytopl…	GO:0000166//nucleotide binding;GO:0005215//transporter activity;GO:0005388//P-type calcium transporter activity;GO:0005509//calcium ion binding;GO:0005515//protein binding;GO:0005524//ATP binding;GO:0008022//protein C-terminus binding;GO:0015662//P-type ion transporter activity;GO:0016887//ATP hydrolysis activity;GO:0019899//enzyme binding;GO:0031775//lutropin-choriogonadotropic hormone receptor …	GO:0000045//autophagosome assembly;GO:0002026//regulation of the force of heart contraction;GO:0003009//skeletal muscle contraction;GO:0006811//ion transport;GO:0006816//calcium ion transport;GO:0006874//cellular calcium ion homeostasis;GO:0006937//regulation of muscle contraction;GO:0006984//ER-nucleus signaling pathway;GO:0006996//organelle organization;GO:0010882//regulation of cardiac muscle …	--
ENSRNOG00000001289	0	300.574	C7orf50	hypothetical protein LOC498154 [Source:RGD Symbol;Acc:1566418]	-	-	-	-	-	-	-	--
ENSRNOG00000001293	0	585.89	Get4	guided entry of tail-anchored proteins factor 4 [Source:RGD Symbol;Acc:1311660]	-	-	-	-	GO:0005654//nucleoplasm;GO:0005694//chromosome;GO:0005730//nucleolus;GO:0005737//cytoplasm;GO:0005829//cytosol;GO:0071818//BAT3 complex	GO:0005515//protein binding;GO:0051087//chaperone binding	GO:0006511//ubiquitin-dependent protein catabolic process;GO:0006620//posttranslational protein targeting to endoplasmic reticulum membrane;GO:0031647//regulation of protein stability;GO:0045048//protein insertion into ER membrane;GO:0051220//cytoplasmic sequestering of protein;GO:0071816//tail-anchored membrane protein insertion into ER membrane;GO:1904378//maintenance of unfolded protein involv…	--
ENSRNOG00000001296	0	403.494	P2rx7	purinergic receptor P2X 7 [Source:RGD Symbol;Acc:3241]	Organismal Systems;Environmental Information Processing;Environmental Information Processing	Immune system;Signal transduction;Signaling molecules and interaction	ko04621//NOD-like receptor signaling pathway;ko04020//Calcium signaling pathway;ko04080//Neuroactive ligand-receptor interaction	K05220;K05220;K05220	GO:0005639//integral component of nuclear inner membrane;GO:0005737//cytoplasm;GO:0005886//plasma membrane;GO:0005887//integral component of plasma membrane;GO:0005911//cell-cell junction;GO:0009897//external side of plasma membrane;GO:0016020//membrane;GO:0016021//integral component of membrane;GO:0031594//neuromuscular junction;GO:0032059//bleb;GO:0032991//protein-containing complex;GO:0043005/…	GO:0000287//magnesium ion binding;GO:0001530//lipopolysaccharide binding;GO:0001614//purinergic nucleotide receptor activity;GO:0004931//extracellularly ATP-gated cation channel activity;GO:0005102//signaling receptor binding;GO:0005216//ion channel activity;GO:0005507//copper ion binding;GO:0005515//protein binding;GO:0005524//ATP binding;GO:0008270//zinc ion binding;GO:0015267//channel activity…	GO:0000902//cell morphogenesis;GO:0001819//positive regulation of cytokine production;GO:0001845//phagolysosome assembly;GO:0001916//positive regulation of T cell mediated cytotoxicity;GO:0001934//positive regulation of protein phosphorylation;GO:0002028//regulation of sodium ion transport;GO:0006468//protein phosphorylation;GO:0006509//membrane protein ectodomain proteolysis;GO:0006649//phosphol…	--
ENSRNOG00000001299	0	462.991	Sun1	Sad1 and UNC84 domain containing 1 [Source:RGD Symbol;Acc:1359142]	-	-	-	-	GO:0005634//nucleus;GO:0005635//nuclear envelope;GO:0005639//integral component of nuclear inner membrane;GO:0005737//cytoplasm;GO:0016020//membrane;GO:0016021//integral component of membrane;GO:0031965//nuclear membrane;GO:0034993//meiotic nuclear membrane microtubule tethering complex;GO:0043231//intracellular membrane-bounded organelle	GO:0003674//molecular_function;GO:0005521//lamin binding;GO:0043495//protein-membrane adaptor activity;GO:0140444//cytoskeleton-nuclear membrane anchor activity	GO:0001503//ossification;GO:0006998//nuclear envelope organization;GO:0007129//homologous chromosome pairing at meiosis;GO:0009612//response to mechanical stimulus;GO:0021817//nucleokinesis involved in cell motility in cerebral cortex radial glia guided migration;GO:0051642//centrosome localization;GO:0070197//meiotic attachment of telomere to nuclear envelope;GO:0090292//nuclear matrix anchoring…	--
ENSRNOG00000001300	0	681.893	P2rx4	purinergic receptor P2X 4 [Source:RGD Symbol;Acc:62073]	Environmental Information Processing;Environmental Information Processing	Signal transduction;Signaling molecules and interaction	ko04020//Calcium signaling pathway;ko04080//Neuroactive ligand-receptor interaction	K05218;K05218	GO:0005639//integral component of nuclear inner membrane;GO:0005886//plasma membrane;GO:0005887//integral component of plasma membrane;GO:0014069//postsynaptic density;GO:0016020//membrane;GO:0016021//integral component of membrane;GO:0030054//cell junction;GO:0030424//axon;GO:0030425//dendrite;GO:0043025//neuronal cell body;GO:0043195//terminal bouton;GO:0043197//dendritic spine;GO:0044297//cell…	GO:0001614//purinergic nucleotide receptor activity;GO:0004931//extracellularly ATP-gated cation channel activity;GO:0005102//signaling receptor binding;GO:0005216//ion channel activity;GO:0005507//copper ion binding;GO:0005515//protein binding;GO:0005524//ATP binding;GO:0008270//zinc ion binding;GO:0042802//identical protein binding;GO:0045296//cadherin binding;GO:0099604//ligand-gated calcium c…	GO:0002028//regulation of sodium ion transport;GO:0002931//response to ischemia;GO:0006809//nitric oxide biosynthetic process;GO:0006811//ion transport;GO:0006816//calcium ion transport;GO:0007165//signal transduction;GO:0008217//regulation of blood pressure;GO:0010524//positive regulation of calcium ion transport into cytosol;GO:0010614//negative regulation of cardiac muscle hypertrophy;GO:00192…	--
ENSRNOG00000001309	0	172.403	Camkk2	calcium/calmodulin-dependent protein kinase kinase 2 [Source:RGD Symbol;Acc:620092]	Cellular Processes;Human Diseases;Organismal Systems;Environmental Information Processing;Human Diseases;Organismal Systems;Organismal Systems	Transport and catabolism;Substance dependence;Endocrine system;Signal transduction;Endocrine and metabolic disease;Aging;Endocrine system	ko04140//Autophagy - animal;ko05034//Alcoholism;ko04921//Oxytocin signaling pathway;ko04152//AMPK signaling pathway;ko04936//Alcoholic liver disease;ko04211//Longevity regulating pathway;ko04920//Adipocytokine signaling pathway	K07359;K07359;K07359;K07359;K07359;K07359;K07359	GO:0005829//cytosol	GO:0004672//protein kinase activity;GO:0005509//calcium ion binding;GO:0005524//ATP binding	GO:0001934//positive regulation of protein phosphorylation;GO:0006468//protein phosphorylation;GO:0046777//protein autophosphorylation;GO:0061762//CAMKK-AMPK signaling cascade	--
ENSRNOG00000001314	0	208.356	Fam20c	FAM20C, golgi associated secretory pathway kinase [Source:RGD Symbol;Acc:1311980]	-	-	-	-	GO:0005615//extracellular space;GO:0005737//cytoplasm;GO:0005794//Golgi apparatus	GO:0004674//protein serine/threonine kinase activity;GO:0005509//calcium ion binding;GO:0016773//phosphotransferase activity, alcohol group as acceptor;GO:0030145//manganese ion binding	GO:0001501//skeletal system development;GO:0006468//protein phosphorylation;GO:0030501//positive regulation of bone mineralization;GO:0031214//biomineral tissue development;GO:0036179//osteoclast maturation;GO:0040036//regulation of fibroblast growth factor receptor signaling pathway;GO:0045669//positive regulation of osteoblast differentiation;GO:0046034//ATP metabolic process;GO:0051174//regula…	--
ENSRNOG00000001316	0	257.68	Anapc5	anaphase-promoting complex subunit 5 [Source:RGD Symbol;Acc:1306125]	Human Diseases;Genetic Information Processing;Cellular Processes;Cellular Processes;Organismal Systems;Organismal Systems	Infectious disease: viral;Folding, sorting and degradation;Cell growth and death;Cell growth and death;Endocrine system;Immune system	ko05166//Human T-cell leukemia virus 1 infection;ko04120//Ubiquitin mediated proteolysis;ko04110//Cell cycle;ko04114//Oocyte meiosis;ko04914//Progesterone-mediated oocyte maturation;ko04657//IL-17 signaling pathway	K03352;K03352;K03352;K03352;K03352;K03352	GO:0005634//nucleus;GO:0005680//anaphase-promoting complex;GO:0005819//spindle	GO:0005515//protein binding;GO:0019903//protein phosphatase binding	GO:0007049//cell cycle;GO:0016567//protein ubiquitination;GO:0051301//cell division;GO:0070979//protein K11-linked ubiquitination	--
ENSRNOG00000001331	0	34.2926	Rnf34	ring finger protein 34 [Source:RGD Symbol;Acc:628636]	-	-	-	-	GO:0005634//nucleus;GO:0005654//nucleoplasm;GO:0005737//cytoplasm;GO:0005829//cytosol;GO:0005886//plasma membrane;GO:0012505//endomembrane system;GO:0016020//membrane;GO:0016604//nuclear body;GO:0016607//nuclear speck	GO:0002039//p53 binding;GO:0004842//ubiquitin-protein transferase activity;GO:0016740//transferase activity;GO:0031625//ubiquitin protein ligase binding;GO:0046872//metal ion binding;GO:0061630//ubiquitin protein ligase activity;GO:1901981//phosphatidylinositol phosphate binding	GO:0006511//ubiquitin-dependent protein catabolic process;GO:0006915//apoptotic process;GO:0016567//protein ubiquitination;GO:0035872//nucleotide-binding domain, leucine rich repeat containing receptor signaling pathway;GO:0043161//proteasome-mediated ubiquitin-dependent protein catabolic process;GO:0070417//cellular response to cold;GO:0070936//protein K48-linked ubiquitination;GO:1901797//negat…	--
ENSRNOG00000001336	0	380.413	Orai1	ORAI calcium release-activated calcium modulator 1 [Source:RGD Symbol;Acc:1311873]	Environmental Information Processing;Environmental Information Processing;Organismal Systems;Human Diseases;Organismal Systems;Organismal Systems;Organismal Systems;Human Diseases	Signal transduction;Signal transduction;Immune system;Endocrine and metabolic disease;Endocrine system;Endocrine system;Endocrine system;Immune disease	ko04024//cAMP signaling pathway;ko04020//Calcium signaling pathway;ko04611//Platelet activation;ko04934//Cushing syndrome;ko04925//Aldosterone synthesis and secretion;ko04924//Renin secretion;ko04927//Cortisol synthesis and secretion;ko05340//Primary immunodeficiency	K16056;K16056;K16056;K16056;K16056;K16056;K16056;K16056	GO:0005886//plasma membrane;GO:0005887//integral component of plasma membrane;GO:0016020//membrane;GO:0016021//integral component of membrane;GO:0044853//plasma membrane raft;GO:0045121//membrane raft	GO:0005262//calcium channel activity;GO:0015279//store-operated calcium channel activity;GO:0042802//identical protein binding	GO:0002115//store-operated calcium entry;GO:0045762//positive regulation of adenylate cyclase activity;GO:0051924//regulation of calcium ion transport;GO:0051928//positive regulation of calcium ion transport;GO:0070588//calcium ion transmembrane transport	--
ENSRNOG00000001345	0	1030.12	Mapkapk5	MAPK activated protein kinase 5 [Source:RGD Symbol;Acc:1564113]	Environmental Information Processing	Signal transduction	ko04010//MAPK signaling pathway	K04442	GO:0005634//nucleus;GO:0005737//cytoplasm;GO:0032156//septin cytoskeleton;GO:0032991//protein-containing complex	GO:0002039//p53 binding;GO:0004672//protein kinase activity;GO:0004674//protein serine/threonine kinase activity;GO:0004683//calmodulin-dependent protein kinase activity;GO:0004712//protein serine/threonine/tyrosine kinase activity;GO:0005516//calmodulin binding;GO:0005524//ATP binding;GO:0009931//calcium-dependent protein serine/threonine kinase activity;GO:0016740//transferase activity;GO:00510…	GO:0006417//regulation of translation;GO:0006468//protein phosphorylation;GO:0007265//Ras protein signal transduction;GO:0018105//peptidyl-serine phosphorylation;GO:0032007//negative regulation of TOR signaling;GO:0032212//positive regulation of telomere maintenance via telomerase;GO:0035556//intracellular signal transduction;GO:0046777//protein autophosphorylation;GO:0051973//positive regulation…	--
ENSRNOG00000001346	0	652.012	Cops6	COP9 signalosome subunit 6 [Source:RGD Symbol;Acc:1309919]	-	-	-	-	GO:0005634//nucleus;GO:0005654//nucleoplasm;GO:0005737//cytoplasm;GO:0008180//COP9 signalosome;GO:0016020//membrane;GO:0016021//integral component of membrane;GO:0032991//protein-containing complex	GO:0005515//protein binding;GO:0008237//metallopeptidase activity;GO:0070122//isopeptidase activity;GO:0140492//metal-dependent deubiquitinase activity	GO:0000338//protein deneddylation	--
ENSRNOG00000001348	0	4477.81	Erp29	endoplasmic reticulum protein 29 [Source:RGD Symbol;Acc:619781]	Genetic Information Processing	Folding, sorting and degradation	ko04141//Protein processing in endoplasmic reticulum	K09586	GO:0005783//endoplasmic reticulum;GO:0005788//endoplasmic reticulum lumen;GO:0005790//smooth endoplasmic reticulum;GO:0009986//cell surface;GO:0030133//transport vesicle;GO:0042470//melanosome	GO:0005515//protein binding;GO:0042803//protein homodimerization activity;GO:0051087//chaperone binding	GO:0001934//positive regulation of protein phosphorylation;GO:0006457//protein folding;GO:0006886//intracellular protein transport;GO:0009306//protein secretion;GO:0010628//positive regulation of gene expression;GO:0010629//negative regulation of gene expression;GO:0034976//response to endoplasmic reticulum stress;GO:0043406//positive regulation of MAP kinase activity;GO:0050709//negative regulat…	--
ENSRNOG00000001349	0	14310.7	Mcm7	minichromosome maintenance complex component 7 [Source:RGD Symbol;Acc:1303018]	Cellular Processes;Genetic Information Processing	Cell growth and death;Replication and repair	ko04110//Cell cycle;ko03030//DNA replication	K02210;K02210	GO:0005634//nucleus;GO:0005654//nucleoplasm;GO:0005694//chromosome;GO:0005829//cytosol;GO:0042555//MCM complex;GO:0071162//CMG complex	GO:0000166//nucleotide binding;GO:0003677//DNA binding;GO:0003678//DNA helicase activity;GO:0003697//single-stranded DNA binding;GO:0004386//helicase activity;GO:0005524//ATP binding;GO:0008094//ATP-dependent activity, acting on DNA;GO:0016787//hydrolase activity;GO:0016887//ATP hydrolysis activity;GO:0017116//single-stranded DNA helicase activity	GO:0000727//double-strand break repair via break-induced replication;GO:0006260//DNA replication;GO:0006268//DNA unwinding involved in DNA replication;GO:0006270//DNA replication initiation;GO:0006271//DNA strand elongation involved in DNA replication;GO:0006355//regulation of transcription, DNA-templated;GO:0006974//cellular response to DNA damage stimulus;GO:0007049//cell cycle;GO:0008283//cell…	--
ENSRNOG00000001350	0	612.128	Naa25	N(alpha)-acetyltransferase 25, NatB auxiliary subunit [Source:RGD Symbol;Acc:1305685]	-	-	-	-	GO:0005737//cytoplasm;GO:0005794//Golgi apparatus;GO:0005829//cytosol;GO:0031416//NatB complex	GO:0004596//peptide alpha-N-acetyltransferase activity;GO:0005515//protein binding	GO:0017196//N-terminal peptidyl-methionine acetylation	--
ENSRNOG00000001352	0	117.942	Hectd4	HECT domain E3 ubiquitin protein ligase 4 [Source:RGD Symbol;Acc:1309762]	-	-	-	-	-	GO:0004842//ubiquitin-protein transferase activity	GO:0006006//glucose metabolic process;GO:0016567//protein ubiquitination;GO:0042593//glucose homeostasis	--
ENSRNOG00000001353	0	188.916	Ap4m1	adaptor related protein complex 4 subunit mu 1 [Source:RGD Symbol;Acc:1310233]	Cellular Processes	Transport and catabolism	ko04142//Lysosome	K12402	GO:0005768//endosome;GO:0005769//early endosome;GO:0005794//Golgi apparatus;GO:0005802//trans-Golgi network;GO:0005829//cytosol;GO:0016020//membrane;GO:0030124//AP-4 adaptor complex;GO:0030131//clathrin adaptor complex;GO:0031410//cytoplasmic vesicle	GO:0019904//protein domain specific binding	GO:0000045//autophagosome assembly;GO:0006605//protein targeting;GO:0006622//protein targeting to lysosome;GO:0006886//intracellular protein transport;GO:0006895//Golgi to endosome transport;GO:0008104//protein localization;GO:0015031//protein transport;GO:0016192//vesicle-mediated transport;GO:0090160//Golgi to lysosome transport;GO:1903361//protein localization to basolateral plasma membrane	--
ENSRNOG00000001355	0	184.652	Taf6	TATA-box binding protein associated factor 6 [Source:RGD Symbol;Acc:1311608]	Genetic Information Processing	Transcription	ko03022//Basal transcription factors	K03131	GO:0000124//SAGA complex;GO:0005654//nucleoplasm;GO:0005669//transcription factor TFIID complex;GO:0005829//cytosol;GO:0032991//protein-containing complex;GO:0033276//transcription factor TFTC complex;GO:0046695//SLIK (SAGA-like) complex;GO:0071339//MLL1 complex	GO:0003677//DNA binding;GO:0016251//RNA polymerase II general transcription initiation factor activity;GO:0017162//aryl hydrocarbon receptor binding;GO:0046982//protein heterodimerization activity	GO:0006352//DNA-templated transcription, initiation;GO:0006357//regulation of transcription by RNA polymerase II;GO:0006367//transcription initiation from RNA polymerase II promoter;GO:0006468//protein phosphorylation;GO:0035521//monoubiquitinated histone deubiquitination;GO:0035522//monoubiquitinated histone H2A deubiquitination;GO:0042789//mRNA transcription by RNA polymerase II;GO:0043966//his…	--
ENSRNOG00000001376	0	1173.3	Mettl7a	methyltransferase like 7A [Source:RGD Symbol;Acc:1308407]	-	-	-	-	GO:0005783//endoplasmic reticulum;GO:0005811//lipid droplet;GO:0016020//membrane;GO:0016021//integral component of membrane	GO:0008168//methyltransferase activity;GO:0016740//transferase activity	GO:0032259//methylation	--
ENSRNOG00000001377	0	1476.68	Iqcd	DEAD-box helicase 54 [Source:RGD Symbol;Acc:1562539]	-	-	-	-	GO:0005634//nucleus;GO:0005654//nucleoplasm;GO:0005730//nucleolus;GO:0005737//cytoplasm;GO:0005794//Golgi apparatus;GO:0005856//cytoskeleton;GO:0005929//cilium;GO:0031514//motile cilium;GO:0036064//ciliary basal body;GO:0042995//cell projection	GO:0000166//nucleotide binding;GO:0003676//nucleic acid binding;GO:0003714//transcription corepressor activity;GO:0003723//RNA binding;GO:0003724//RNA helicase activity;GO:0004386//helicase activity;GO:0005102//signaling receptor binding;GO:0005515//protein binding;GO:0005524//ATP binding;GO:0016787//hydrolase activity;GO:0016887//ATP hydrolysis activity;GO:0030331//estrogen receptor binding	GO:0006364//rRNA processing;GO:0006396//RNA processing;GO:0016070//RNA metabolic process;GO:0045892//negative regulation of transcription, DNA-templated	--
ENSRNOG00000001385	0	712.092	Plbd2	phospholipase B domain containing 2 [Source:RGD Symbol;Acc:708461]	-	-	-	-	GO:0005576//extracellular region;GO:0005764//lysosome;GO:0043202//lysosomal lumen	GO:0004620//phospholipase activity;GO:0016787//hydrolase activity	GO:0006629//lipid metabolic process;GO:0009395//phospholipid catabolic process;GO:0016042//lipid catabolic process	--
ENSRNOG00000001387	0	1405.64	Mepce	methylphosphate capping enzyme [Source:RGD Symbol;Acc:1560550]	-	-	-	-	GO:0005634//nucleus;GO:0120259//7SK snRNP;GO:1990904//ribonucleoprotein complex	GO:0008168//methyltransferase activity;GO:0008171//O-methyltransferase activity;GO:0008173//RNA methyltransferase activity;GO:0008757//S-adenosylmethionine-dependent methyltransferase activity;GO:0016740//transferase activity;GO:0017069//snRNA binding;GO:0097322//7SK snRNA binding;GO:1990276//RNA 5'-methyltransferase activity	GO:0000122//negative regulation of transcription by RNA polymerase II;GO:0001510//RNA methylation;GO:0016073//snRNA metabolic process;GO:0032259//methylation;GO:0035562//negative regulation of chromatin binding;GO:0040031//snRNA modification;GO:1900087//positive regulation of G1/S transition of mitotic cell cycle;GO:1904871//positive regulation of protein localization to Cajal body;GO:1905382//po…	--
ENSRNOG00000001397	0	787.802	Rbm19	RNA binding motif protein 19 [Source:RGD Symbol;Acc:1308928]	-	-	-	-	GO:0005575//cellular_component;GO:0005654//nucleoplasm;GO:0005730//nucleolus;GO:0005737//cytoplasm;GO:0016607//nuclear speck	GO:0003674//molecular_function;GO:0003676//nucleic acid binding;GO:0003723//RNA binding	GO:0000398//mRNA splicing, via spliceosome;GO:0008150//biological_process;GO:0040019//positive regulation of embryonic development	--
ENSRNOG00000001402	0	600.211	Lrch4	leucine rich repeats and calponin homology domain containing 4 [Source:RGD Symbol;Acc:1306145]	-	-	-	-	GO:0005737//cytoplasm;GO:0016020//membrane;GO:0016021//integral component of membrane;GO:0016605//PML body	GO:0005515//protein binding	GO:0045892//negative regulation of transcription, DNA-templated	--
ENSRNOG00000001404	0	463.593	Agfg2	ArfGAP with FG repeats 2 [Source:RGD Symbol;Acc:1306590]	-	-	-	-	-	GO:0005096//GTPase activator activity	GO:0050790//regulation of catalytic activity	--
ENSRNOG00000001407	0	1054.67	Tfr2	transferrin receptor 2 [Source:RGD Symbol;Acc:1310152]	-	-	-	-	GO:0005575//cellular_component;GO:0005886//plasma membrane;GO:0005887//integral component of plasma membrane;GO:0009897//external side of plasma membrane;GO:0016020//membrane;GO:0016021//integral component of membrane;GO:0031410//cytoplasmic vesicle;GO:1990712//HFE-transferrin receptor complex	GO:0003674//molecular_function;GO:0004998//transferrin receptor activity;GO:0008235//metalloexopeptidase activity;GO:0039706//co-receptor binding	GO:0006898//receptor-mediated endocytosis;GO:0006953//acute-phase response;GO:0010039//response to iron ion;GO:0033572//transferrin transport;GO:0045807//positive regulation of endocytosis;GO:0045944//positive regulation of transcription by RNA polymerase II;GO:0055072//iron ion homeostasis;GO:0071281//cellular response to iron ion;GO:0090277//positive regulation of peptide hormone secretion;GO:0…	--
ENSRNOG00000001409	0	5955.37	Gnb2	G protein subunit beta 2 [Source:RGD Symbol;Acc:69319]	Human Diseases;Environmental Information Processing;Human Diseases;Human Diseases;Human Diseases;Human Diseases;Environmental Information Processing;Organismal Systems;Environmental Information Processing;Organismal Systems;Organismal Systems;Organismal Systems;Organismal Systems;Organismal Systems;Organismal Systems;Organismal Systems;Organismal Systems;Human Diseases	Cancer: overview;Signal transduction;Infectious disease: viral;Infectious disease: viral;Infectious disease: viral;Substance dependence;Signal transduction;Immune system;Signal transduction;Nervous system;Nervous system;Endocrine system;Nervous system;Nervous system;Nervous system;Environmental adaptation;Nervous system;Substance dependence	ko05200//Pathways in cancer;ko04151//PI3K-Akt signaling pathway;ko05170//Human immunodeficiency virus 1 infection;ko05163//Human cytomegalovirus infection;ko05167//Kaposi sarcoma-associated herpesvirus infection;ko05034//Alcoholism;ko04014//Ras signaling pathway;ko04062//Chemokine signaling pathway;ko04371//Apelin signaling pathway;ko04723//Retrograde endocannabinoid signaling;ko04728//Dopaminerg…	K04537;K04537;K04537;K04537;K04537;K04537;K04537;K04537;K04537;K04537;K04537;K04537;K04537;K04537;K04537;K04537;K04537;K04537	GO:0005737//cytoplasm;GO:0005834//heterotrimeric G-protein complex;GO:0032991//protein-containing complex;GO:0044297//cell body;GO:0048471//perinuclear region of cytoplasm	GO:0005246//calcium channel regulator activity;GO:0005515//protein binding;GO:0030159//signaling receptor complex adaptor activity;GO:0044877//protein-containing complex binding;GO:0051020//GTPase binding	GO:0007165//signal transduction;GO:0007186//G protein-coupled receptor signaling pathway	--
ENSRNOG00000001410	0	80.0189	Gigyf1	GRB10 interacting GYF protein 1 [Source:RGD Symbol;Acc:1309933]	-	-	-	-	GO:0005829//cytosol;GO:0032991//protein-containing complex	GO:0005515//protein binding	GO:0048009//insulin-like growth factor receptor signaling pathway	--
ENSRNOG00000001415	0	582.932	Ap1s1	adaptor related protein complex 1 subunit sigma 1 [Source:RGD Symbol;Acc:1305911]	Human Diseases;Cellular Processes	Infectious disease: viral;Transport and catabolism	ko05170//Human immunodeficiency virus 1 infection;ko04142//Lysosome	K12394;K12394	GO:0005575//cellular_component;GO:0005794//Golgi apparatus;GO:0005829//cytosol;GO:0005905//clathrin-coated pit;GO:0016020//membrane;GO:0030117//membrane coat;GO:0030121//AP-1 adaptor complex;GO:0030659//cytoplasmic vesicle membrane;GO:0031410//cytoplasmic vesicle;GO:0043195//terminal bouton;GO:0043231//intracellular membrane-bounded organelle	GO:0003674//molecular_function;GO:0035615//clathrin adaptor activity	GO:0006886//intracellular protein transport;GO:0008150//biological_process;GO:0009615//response to virus;GO:0015031//protein transport;GO:0016192//vesicle-mediated transport;GO:0042147//retrograde transport, endosome to Golgi	--
ENSRNOG00000001417	0	1113.44	Plod3	procollagen-lysine, 2-oxoglutarate 5-dioxygenase 3 [Source:RGD Symbol;Acc:631339]	Metabolism;Metabolism;Metabolism	Global and overview maps;Amino acid metabolism;Glycan biosynthesis and metabolism	ko01100//Metabolic pathways;ko00310//Lysine degradation;ko00514//Other types of O-glycan biosynthesis	K13646;K13646;K13646	GO:0005575//cellular_component;GO:0005576//extracellular region;GO:0005615//extracellular space;GO:0005783//endoplasmic reticulum;GO:0005788//endoplasmic reticulum lumen;GO:0005789//endoplasmic reticulum membrane;GO:0005791//rough endoplasmic reticulum;GO:0005794//Golgi apparatus;GO:0005802//trans-Golgi network;GO:0016020//membrane;GO:0062023//collagen-containing extracellular matrix	GO:0003674//molecular_function;GO:0003824//catalytic activity;GO:0005506//iron ion binding;GO:0008475//procollagen-lysine 5-dioxygenase activity;GO:0016491//oxidoreductase activity;GO:0016705//oxidoreductase activity, acting on paired donors, with incorporation or reduction of molecular oxygen;GO:0016740//transferase activity;GO:0016757//glycosyltransferase activity;GO:0031418//L-ascorbic acid bi…	GO:0001701//in utero embryonic development;GO:0001886//endothelial cell morphogenesis;GO:0006493//protein O-linked glycosylation;GO:0008104//protein localization;GO:0008152//metabolic process;GO:0017185//peptidyl-lysine hydroxylation;GO:0021915//neural tube development;GO:0030199//collagen fibril organization;GO:0032870//cellular response to hormone stimulus;GO:0032963//collagen metabolic process…	--
ENSRNOG00000001420	0	322.722	Fis1	fission, mitochondrial 1 [Source:RGD Symbol;Acc:1306668]	Cellular Processes	Transport and catabolism	ko04137//Mitophagy - animal	K17969	GO:0005739//mitochondrion;GO:0005741//mitochondrial outer membrane;GO:0005777//peroxisome;GO:0005778//peroxisomal membrane;GO:0005779//integral component of peroxisomal membrane;GO:0005783//endoplasmic reticulum;GO:0016020//membrane;GO:0016021//integral component of membrane;GO:0031307//integral component of mitochondrial outer membrane;GO:0032991//protein-containing complex	GO:0005515//protein binding;GO:0042802//identical protein binding;GO:0044877//protein-containing complex binding	GO:0000266//mitochondrial fission;GO:0000422//autophagy of mitochondrion;GO:0001836//release of cytochrome c from mitochondria;GO:0006626//protein targeting to mitochondrion;GO:0006915//apoptotic process;GO:0007204//positive regulation of cytosolic calcium ion concentration;GO:0008053//mitochondrial fusion;GO:0010821//regulation of mitochondrion organization;GO:0014850//response to muscle activit…	--
ENSRNOG00000001424	0	517.418	Cux1	cut-like homeobox 1 [Source:RGD Symbol;Acc:620618]	-	-	-	-	GO:0000139//Golgi membrane;GO:0005634//nucleus;GO:0005654//nucleoplasm;GO:0005737//cytoplasm;GO:0005794//Golgi apparatus;GO:0016020//membrane;GO:0016021//integral component of membrane;GO:0030173//integral component of Golgi membrane;GO:0043005//neuron projection	GO:0000977//RNA polymerase II transcription regulatory region sequence-specific DNA binding;GO:0000978//RNA polymerase II cis-regulatory region sequence-specific DNA binding;GO:0000981//DNA-binding transcription factor activity, RNA polymerase II-specific;GO:0003677//DNA binding;GO:0003682//chromatin binding;GO:0030674//protein-macromolecule adaptor activity;GO:0043565//sequence-specific DNA bind…	GO:0000122//negative regulation of transcription by RNA polymerase II;GO:0000301//retrograde transport, vesicle recycling within Golgi;GO:0001822//kidney development;GO:0006355//regulation of transcription, DNA-templated;GO:0006357//regulation of transcription by RNA polymerase II;GO:0006891//intra-Golgi vesicle-mediated transport;GO:0030324//lung development;GO:0042491//inner ear auditory recept…	CUT
ENSRNOG00000001425	0	425.89	Sh2b2	SH2B adaptor protein 2 [Source:RGD Symbol;Acc:69284]	Organismal Systems;Organismal Systems	Endocrine system;Nervous system	ko04910//Insulin signaling pathway;ko04722//Neurotrophin signaling pathway	K07193;K07193	GO:0001725//stress fiber;GO:0001726//ruffle;GO:0005737//cytoplasm;GO:0005829//cytosol;GO:0005884//actin filament;GO:0005886//plasma membrane;GO:0016020//membrane	GO:0005068//transmembrane receptor protein tyrosine kinase adaptor activity;GO:0035591//signaling adaptor activity;GO:0042169//SH2 domain binding;GO:0042802//identical protein binding	GO:0001922//B-1 B cell homeostasis;GO:0007165//signal transduction;GO:0007399//nervous system development;GO:0008286//insulin receptor signaling pathway;GO:0019221//cytokine-mediated signaling pathway;GO:0019222//regulation of metabolic process;GO:0030036//actin cytoskeleton organization;GO:0035556//intracellular signal transduction;GO:0046578//regulation of Ras protein signal transduction;GO:005…	--
ENSRNOG00000001429	0	451.694	Lrwd1	leucine-rich repeats and WD repeat domain containing 1 [Source:RGD Symbol;Acc:1359442]	-	-	-	-	GO:0000775//chromosome, centromeric region;GO:0000776//kinetochore;GO:0000781//chromosome, telomeric region;GO:0005634//nucleus;GO:0005654//nucleoplasm;GO:0005664//nuclear origin of replication recognition complex;GO:0005694//chromosome;GO:0005721//pericentric heterochromatin;GO:0005730//nucleolus;GO:0005815//microtubule organizing center;GO:0043231//intracellular membrane-bounded organelle	GO:0003682//chromatin binding;GO:0005515//protein binding;GO:0008327//methyl-CpG binding;GO:0035064//methylated histone binding	GO:0006260//DNA replication;GO:0006325//chromatin organization;GO:0071169//establishment of protein localization to chromatin	--
ENSRNOG00000001430	0	574.295	Polr2j	RNA polymerase II subunit J [Source:RGD Symbol;Acc:1310198]	Human Diseases;Genetic Information Processing	Neurodegenerative disease;Transcription	ko05016//Huntington disease;ko03020//RNA polymerase	K03008;K03008	GO:0005575//cellular_component;GO:0005634//nucleus;GO:0005665//RNA polymerase II, core complex	GO:0001055//RNA polymerase II activity;GO:0003674//molecular_function;GO:0003677//DNA binding;GO:0003899//DNA-directed 5'-3' RNA polymerase activity;GO:0030275//LRR domain binding;GO:0046983//protein dimerization activity	GO:0006351//transcription, DNA-templated;GO:0006366//transcription by RNA polymerase II;GO:0008150//biological_process	--
ENSRNOG00000001431	0	223.165	Rasa4	RAS p21 protein activator 4 [Source:RGD Symbol;Acc:1565457]	Environmental Information Processing	Signal transduction	ko04014//Ras signaling pathway	K17630	-	GO:0005096//GTPase activator activity;GO:0005543//phospholipid binding;GO:0046872//metal ion binding	GO:0007165//signal transduction;GO:0035556//intracellular signal transduction;GO:0043087//regulation of GTPase activity;GO:0046580//negative regulation of Ras protein signal transduction;GO:0071277//cellular response to calcium ion	--
ENSRNOG00000001432	0.000158078	258.989	Dtx2	deltex E3 ubiquitin ligase 2 [Source:RGD Symbol;Acc:1561790]	Environmental Information Processing	Signal transduction	ko04330//Notch signaling pathway	K06058	GO:0005654//nucleoplasm;GO:0005737//cytoplasm	GO:0008270//zinc ion binding;GO:0016740//transferase activity;GO:0046872//metal ion binding;GO:0061630//ubiquitin protein ligase activity	GO:0007219//Notch signaling pathway;GO:0016567//protein ubiquitination	--
ENSRNOG00000001436	0	15866	Ywhag	tyrosine 3-monooxygenase/tryptophan 5-monooxygenase activation protein, gamma [Source:RGD Symbol;Acc:62002]	Environmental Information Processing;Human Diseases;Human Diseases;Cellular Processes;Cellular Processes;Environmental Information Processing	Signal transduction;Cancer: overview;Infectious disease: viral;Cell growth and death;Cell growth and death;Signal transduction	ko04151//PI3K-Akt signaling pathway;ko05203//Viral carcinogenesis;ko05160//Hepatitis C;ko04110//Cell cycle;ko04114//Oocyte meiosis;ko04390//Hippo signaling pathway	K16198;K16198;K16198;K16198;K16198;K16198	GO:0005737//cytoplasm;GO:0031982//vesicle;GO:0045202//synapse;GO:0098793//presynapse	GO:0003779//actin binding;GO:0005080//protein kinase C binding;GO:0005159//insulin-like growth factor receptor binding;GO:0005515//protein binding;GO:0019904//protein domain specific binding;GO:0030234//enzyme regulator activity;GO:0030971//receptor tyrosine kinase binding;GO:0042802//identical protein binding	GO:0006605//protein targeting;GO:0007165//signal transduction;GO:0032869//cellular response to insulin stimulus;GO:0034613//cellular protein localization;GO:0045664//regulation of neuron differentiation;GO:0048167//regulation of synaptic plasticity;GO:0050790//regulation of catalytic activity	--
ENSRNOG00000001440	0	17010.8	Mdh2	malate dehydrogenase 2 [Source:RGD Symbol;Acc:619719]	Metabolism;Metabolism;Metabolism;Metabolism;Metabolism;Metabolism	Global and overview maps;Global and overview maps;Amino acid metabolism;Carbohydrate metabolism;Carbohydrate metabolism;Carbohydrate metabolism	ko01100//Metabolic pathways;ko01200//Carbon metabolism;ko00270//Cysteine and methionine metabolism;ko00620//Pyruvate metabolism;ko00020//Citrate cycle (TCA cycle);ko00630//Glyoxylate and dicarboxylate metabolism	K00026;K00026;K00026;K00026;K00026;K00026	GO:0005737//cytoplasm;GO:0005739//mitochondrion;GO:0005759//mitochondrial matrix;GO:0016020//membrane	GO:0003824//catalytic activity;GO:0005515//protein binding;GO:0016491//oxidoreductase activity;GO:0016615//malate dehydrogenase activity;GO:0016616//oxidoreductase activity, acting on the CH-OH group of donors, NAD or NADP as acceptor;GO:0030060//L-malate dehydrogenase activity;GO:0042803//protein homodimerization activity;GO:0043621//protein self-association;GO:0046554//malate dehydrogenase (NAD…	GO:0005975//carbohydrate metabolic process;GO:0006099//tricarboxylic acid cycle;GO:0006107//oxaloacetate metabolic process;GO:0006108//malate metabolic process;GO:0006734//NADH metabolic process;GO:0009060//aerobic respiration;GO:0019752//carboxylic acid metabolic process	--
ENSRNOG00000001441	0	653.74	Tmem120a	transmembrane protein 120A [Source:RGD Symbol;Acc:1311474]	-	-	-	-	GO:0005575//cellular_component;GO:0005634//nucleus;GO:0005637//nuclear inner membrane;GO:0005886//plasma membrane;GO:0016020//membrane;GO:0016021//integral component of membrane	GO:0003674//molecular_function;GO:0005216//ion channel activity	GO:0006811//ion transport;GO:0008150//biological_process;GO:0034220//ion transmembrane transport;GO:0045444//fat cell differentiation;GO:0050966//detection of mechanical stimulus involved in sensory perception of pain;GO:0051260//protein homooligomerization;GO:0051291//protein heterooligomerization	--
ENSRNOG00000001442	0	19446.6	Por	cytochrome p450 oxidoreductase [Source:RGD Symbol;Acc:68335]	-	-	-	-	GO:0005737//cytoplasm;GO:0005739//mitochondrion;GO:0005783//endoplasmic reticulum;GO:0005789//endoplasmic reticulum membrane;GO:0005829//cytosol;GO:0016020//membrane;GO:0016021//integral component of membrane;GO:0043231//intracellular membrane-bounded organelle	GO:0003958//NADPH-hemoprotein reductase activity;GO:0004128//cytochrome-b5 reductase activity, acting on NAD(P)H;GO:0008941//nitric oxide dioxygenase activity;GO:0009055//electron transfer activity;GO:0010181//FMN binding;GO:0016491//oxidoreductase activity;GO:0016787//hydrolase activity;GO:0019899//enzyme binding;GO:0047726//iron-cytochrome-c reductase activity;GO:0050660//flavin adenine dinucle…	GO:0003420//regulation of growth plate cartilage chondrocyte proliferation;GO:0007584//response to nutrient;GO:0009410//response to xenobiotic stimulus;GO:0009437//carnitine metabolic process;GO:0009725//response to hormone;GO:0009812//flavonoid metabolic process;GO:0018393//internal peptidyl-lysine acetylation;GO:0019395//fatty acid oxidation;GO:0022900//electron transport chain;GO:0032332//posi…	--
ENSRNOG00000001443	0.000158078	97.4404	Rhbdd2	rhomboid domain containing 2 [Source:RGD Symbol;Acc:1308231]	-	-	-	-	GO:0000139//Golgi membrane;GO:0005654//nucleoplasm;GO:0005794//Golgi apparatus;GO:0016020//membrane;GO:0016021//integral component of membrane;GO:0048471//perinuclear region of cytoplasm	GO:0004252//serine-type endopeptidase activity	GO:0006508//proteolysis	--
ENSRNOG00000001448	0	227.474	Hip1	huntingtin interacting protein 1 [Source:RGD Symbol;Acc:620305]	Human Diseases;Human Diseases	Neurodegenerative disease;Neurodegenerative disease	ko05022//Pathways of neurodegeneration - multiple diseases;ko05016//Huntington disease	K04559;K04559	GO:0005737//cytoplasm;GO:0005794//Golgi apparatus;GO:0016020//membrane;GO:0016021//integral component of membrane;GO:0030136//clathrin-coated vesicle;GO:0031234//extrinsic component of cytoplasmic side of plasma membrane;GO:0043231//intracellular membrane-bounded organelle;GO:0045211//postsynaptic membrane;GO:0098793//presynapse;GO:0098794//postsynapse;GO:0098888//extrinsic component of presynapt…	GO:0003779//actin binding;GO:0005543//phospholipid binding;GO:0030276//clathrin binding;GO:0032051//clathrin light chain binding;GO:0032266//phosphatidylinositol-3-phosphate binding;GO:0035091//phosphatidylinositol binding;GO:0035612//AP-2 adaptor complex binding;GO:0035615//clathrin adaptor activity;GO:0042803//protein homodimerization activity;GO:0043325//phosphatidylinositol-3,4-bisphosphate b…	GO:0006897//endocytosis;GO:0006915//apoptotic process;GO:0006919//activation of cysteine-type endopeptidase activity involved in apoptotic process;GO:0007015//actin filament organization;GO:0042981//regulation of apoptotic process;GO:0045742//positive regulation of epidermal growth factor receptor signaling pathway;GO:0048260//positive regulation of receptor-mediated endocytosis;GO:0048268//clath…	--
ENSRNOG00000001449	0	742.278	Pom121	POM121 transmembrane nucleoporin [Source:RGD Symbol;Acc:620680]	Human Diseases;Genetic Information Processing	Neurodegenerative disease;Translation	ko05014//Amyotrophic lateral sclerosis;ko03013//Nucleocytoplasmic transport	K14316;K14316	GO:0016020//membrane;GO:0016021//integral component of membrane	-	-	--
ENSRNOG00000001450	0	669.22	Nsun5	NOP2/Sun RNA methyltransferase 5 [Source:RGD Symbol;Acc:1309268]	-	-	-	-	GO:0005654//nucleoplasm;GO:0005730//nucleolus	GO:0003723//RNA binding;GO:0008168//methyltransferase activity;GO:0009383//rRNA (cytosine-C5-)-methyltransferase activity;GO:0016740//transferase activity	GO:0001510//RNA methylation;GO:0014003//oligodendrocyte development;GO:0021987//cerebral cortex development;GO:0022038//corpus callosum development;GO:0031641//regulation of myelination;GO:0032259//methylation;GO:0045727//positive regulation of translation;GO:0050890//cognition;GO:0070475//rRNA base methylation	--
ENSRNOG00000001453	0	1185.7	Baz1b	bromodomain adjacent to zinc finger domain, 1B [Source:RGD Symbol;Acc:1597089]	-	-	-	-	GO:0000793//condensed chromosome;GO:0005575//cellular_component;GO:0005634//nucleus;GO:0005654//nucleoplasm;GO:0005721//pericentric heterochromatin;GO:0043231//intracellular membrane-bounded organelle;GO:0043596//nuclear replication fork;GO:0090535//WICH complex;GO:0110016//B-WICH complex	GO:0003674//molecular_function;GO:0004713//protein tyrosine kinase activity;GO:0005515//protein binding;GO:0035173//histone kinase activity;GO:0042393//histone binding;GO:0046872//metal ion binding	GO:0006333//chromatin assembly or disassembly;GO:0006338//chromatin remodeling;GO:0006974//cellular response to DNA damage stimulus;GO:0008150//biological_process;GO:0016572//histone phosphorylation;GO:0016584//nucleosome positioning;GO:0018108//peptidyl-tyrosine phosphorylation;GO:0045945//positive regulation of transcription by RNA polymerase III;GO:1905213//negative regulation of mitotic chrom…	--
ENSRNOG00000001454	0	836.472	Eif4h	eukaryotic translation initiation factor 4H [Source:RGD Symbol;Acc:1359222]	-	-	-	-	GO:0005575//cellular_component;GO:0005737//cytoplasm;GO:0048471//perinuclear region of cytoplasm	GO:0003674//molecular_function;GO:0003676//nucleic acid binding;GO:0003723//RNA binding;GO:0003743//translation initiation factor activity;GO:0033592//RNA strand annealing activity;GO:0034057//RNA strand-exchange activity;GO:0043024//ribosomal small subunit binding	GO:0001731//formation of translation preinitiation complex;GO:0006412//translation;GO:0006413//translational initiation;GO:0008150//biological_process;GO:0019953//sexual reproduction;GO:0048589//developmental growth;GO:0097010//eukaryotic translation initiation factor 4F complex assembly	--
ENSRNOG00000001455	0	234.635	Kif13a	kinesin family member 13A [Source:RGD Symbol;Acc:1307825]	-	-	-	-	GO:0005813//centrosome;GO:0005871//kinesin complex;GO:0005874//microtubule;GO:0010008//endosome membrane;GO:0030496//midbody;GO:0032588//trans-Golgi network membrane	GO:0000166//nucleotide binding;GO:0003774//cytoskeletal motor activity;GO:0003777//microtubule motor activity;GO:0005515//protein binding;GO:0005524//ATP binding;GO:0008017//microtubule binding;GO:0016887//ATP hydrolysis activity	GO:0006886//intracellular protein transport;GO:0007018//microtubule-based movement;GO:0008333//endosome to lysosome transport;GO:0032438//melanosome organization;GO:0032465//regulation of cytokinesis;GO:0035459//vesicle cargo loading;GO:0043001//Golgi to plasma membrane protein transport;GO:0072383//plus-end-directed vesicle transport along microtubule	--
ENSRNOG00000001456	0	754.992	Nup153	nucleoporin 153 [Source:RGD Symbol;Acc:3216]	Human Diseases;Genetic Information Processing	Neurodegenerative disease;Translation	ko05014//Amyotrophic lateral sclerosis;ko03013//Nucleocytoplasmic transport	K14296;K14296	GO:0005635//nuclear envelope;GO:0005643//nuclear pore;GO:0005654//nucleoplasm;GO:0005730//nucleolus;GO:0005829//cytosol;GO:0016020//membrane;GO:0031965//nuclear membrane;GO:0034399//nuclear periphery;GO:0042405//nuclear inclusion body;GO:0044615//nuclear pore nuclear basket;GO:0046930//pore complex	GO:0015288//porin activity;GO:0017056//structural constituent of nuclear pore;GO:0042802//identical protein binding;GO:0043495//protein-membrane adaptor activity;GO:0046872//metal ion binding	GO:0006913//nucleocytoplasmic transport;GO:0046832//negative regulation of RNA export from nucleus;GO:0051292//nuclear pore complex assembly;GO:0055085//transmembrane transport	--
ENSRNOG00000001457	0	3112.67	Rfc2	replication factor C subunit 2 [Source:RGD Symbol;Acc:621198]	Genetic Information Processing;Genetic Information Processing;Genetic Information Processing	Replication and repair;Replication and repair;Replication and repair	ko03420//Nucleotide excision repair;ko03030//DNA replication;ko03430//Mismatch repair	K10755;K10755;K10755	GO:0005575//cellular_component;GO:0005634//nucleus;GO:0005663//DNA replication factor C complex;GO:0031390//Ctf18 RFC-like complex	GO:0000166//nucleotide binding;GO:0003674//molecular_function;GO:0003677//DNA binding;GO:0003689//DNA clamp loader activity;GO:0005524//ATP binding;GO:0016887//ATP hydrolysis activity;GO:0017116//single-stranded DNA helicase activity;GO:0019899//enzyme binding	GO:0006260//DNA replication;GO:0006261//DNA-dependent DNA replication;GO:0006281//DNA repair;GO:0008150//biological_process;GO:0032508//DNA duplex unwinding;GO:1900264//positive regulation of DNA-directed DNA polymerase activity	--
ENSRNOG00000001479	0	1272.11	Gtf2i	general transcription factor II I [Source:RGD Symbol;Acc:727961]	Environmental Information Processing;Genetic Information Processing	Signal transduction;Transcription	ko04022//cGMP-PKG signaling pathway;ko03022//Basal transcription factors	K03121;K03121	GO:0005575//cellular_component;GO:0005634//nucleus;GO:0005654//nucleoplasm;GO:0005737//cytoplasm	GO:0001228//DNA-binding transcription activator activity, RNA polymerase II-specific;GO:0003674//molecular_function;GO:0003677//DNA binding;GO:0003700//DNA-binding transcription factor activity;GO:0061629//RNA polymerase II-specific DNA-binding transcription factor binding	GO:0006355//regulation of transcription, DNA-templated;GO:0006366//transcription by RNA polymerase II;GO:0016525//negative regulation of angiogenesis;GO:0045944//positive regulation of transcription by RNA polymerase II;GO:0051481//negative regulation of cytosolic calcium ion concentration;GO:0100026//positive regulation of DNA repair by transcription from RNA polymerase II promoter	GTF2I
ENSRNOG00000001480	0	838.701	Ncf1	neutrophil cytosolic factor 1 [Source:RGD Symbol;Acc:61307]	Human Diseases;Human Diseases;Human Diseases;Organismal Systems;Human Diseases;Cellular Processes;Human Diseases;Organismal Systems;Organismal Systems;Organismal Systems;Organismal Systems;Human Diseases	Neurodegenerative disease;Cancer: overview;Cardiovascular disease;Immune system;Cardiovascular disease;Transport and catabolism;Cardiovascular disease;Immune system;Immune system;Development and regeneration;Immune system;Infectious disease: parasitic	ko05020//Prion disease;ko05208//Chemical carcinogenesis - reactive oxygen species;ko05415//Diabetic cardiomyopathy;ko04613//Neutrophil extracellular trap formation;ko05417//Lipid and atherosclerosis;ko04145//Phagosome;ko05418//Fluid shear stress and atherosclerosis;ko04062//Chemokine signaling pathway;ko04666//Fc gamma R-mediated phagocytosis;ko04380//Osteoclast differentiation;ko04670//Leukocyte…	K08011;K08011;K08011;K08011;K08011;K08011;K08011;K08011;K08011;K08011;K08011;K08011	GO:0005737//cytoplasm;GO:0005791//rough endoplasmic reticulum;GO:0005794//Golgi apparatus;GO:0005829//cytosol;GO:0005886//plasma membrane;GO:0016020//membrane;GO:0019898//extrinsic component of membrane;GO:0030425//dendrite;GO:0043020//NADPH oxidase complex;GO:0043025//neuronal cell body	GO:0005515//protein binding;GO:0016175//superoxide-generating NAD(P)H oxidase activity;GO:0016176//superoxide-generating NADPH oxidase activator activity;GO:0017124//SH3 domain binding;GO:0035091//phosphatidylinositol binding;GO:0043325//phosphatidylinositol-3,4-bisphosphate binding	GO:0001878//response to yeast;GO:0001909//leukocyte mediated cytotoxicity;GO:0002679//respiratory burst involved in defense response;GO:0006612//protein targeting to membrane;GO:0006691//leukotriene metabolic process;GO:0006915//apoptotic process;GO:0006954//inflammatory response;GO:0006968//cellular defense response;GO:0008283//cell population proliferation;GO:0009617//response to bacterium;GO:0…	--
ENSRNOG00000001483	0	151.387	Rcc1l	RCC1 like [Source:RGD Symbol;Acc:1307558]	-	-	-	-	GO:0005739//mitochondrion;GO:0005743//mitochondrial inner membrane;GO:0031966//mitochondrial membrane	GO:0005085//guanyl-nucleotide exchange factor activity;GO:0019843//rRNA binding	GO:0050790//regulation of catalytic activity;GO:0070131//positive regulation of mitochondrial translation;GO:1990613//mitochondrial membrane fusion	--
ENSRNOG00000001488	0	2340.83	Psmb1	proteasome 20S subunit beta 1 [Source:RGD Symbol;Acc:621092]	Human Diseases;Human Diseases;Human Diseases;Human Diseases;Human Diseases;Human Diseases;Human Diseases;Genetic Information Processing	Neurodegenerative disease;Neurodegenerative disease;Neurodegenerative disease;Neurodegenerative disease;Neurodegenerative disease;Neurodegenerative disease;Neurodegenerative disease;Folding, sorting and degradation	ko05022//Pathways of neurodegeneration - multiple diseases;ko05014//Amyotrophic lateral sclerosis;ko05010//Alzheimer disease;ko05016//Huntington disease;ko05012//Parkinson disease;ko05020//Prion disease;ko05017//Spinocerebellar ataxia;ko03050//Proteasome	K02732;K02732;K02732;K02732;K02732;K02732;K02732;K02732	GO:0000502//proteasome complex;GO:0005634//nucleus;GO:0005654//nucleoplasm;GO:0005737//cytoplasm;GO:0005839//proteasome core complex	GO:0004298//threonine-type endopeptidase activity	GO:0051603//proteolysis involved in cellular protein catabolic process	--
ENSRNOG00000001489	0	286.976	Tbp	TATA box binding protein [Source:RGD Symbol;Acc:67398]	Human Diseases;Human Diseases;Human Diseases;Human Diseases;Human Diseases;Genetic Information Processing	Neurodegenerative disease;Infectious disease: viral;Cancer: overview;Infectious disease: viral;Neurodegenerative disease;Transcription	ko05016//Huntington disease;ko05165//Human papillomavirus infection;ko05203//Viral carcinogenesis;ko05166//Human T-cell leukemia virus 1 infection;ko05017//Spinocerebellar ataxia;ko03022//Basal transcription factors	K03120;K03120;K03120;K03120;K03120;K03120	GO:0000785//chromatin;GO:0000791//euchromatin;GO:0001939//female pronucleus;GO:0001940//male pronucleus;GO:0005634//nucleus;GO:0005654//nucleoplasm;GO:0005669//transcription factor TFIID complex;GO:0005672//transcription factor TFIIA complex;GO:0005737//cytoplasm;GO:0032991//protein-containing complex;GO:0045120//pronucleus;GO:0097550//transcription preinitiation complex	GO:0000976//transcription cis-regulatory region binding;GO:0000978//RNA polymerase II cis-regulatory region sequence-specific DNA binding;GO:0000979//RNA polymerase II core promoter sequence-specific DNA binding;GO:0000995//RNA polymerase III general transcription initiation factor activity;GO:0001046//core promoter sequence-specific DNA binding;GO:0001091//RNA polymerase II general transcription…	GO:0006352//DNA-templated transcription, initiation;GO:0006366//transcription by RNA polymerase II;GO:0006383//transcription by RNA polymerase III;GO:0006468//protein phosphorylation;GO:0007283//spermatogenesis;GO:0042789//mRNA transcription by RNA polymerase II;GO:0045893//positive regulation of transcription, DNA-templated;GO:0051123//RNA polymerase II preinitiation complex assembly;GO:0060261/…	--
ENSRNOG00000001490	0	636.57	Pdcd2	programmed cell death 2 [Source:RGD Symbol;Acc:61887]	-	-	-	-	GO:0005634//nucleus;GO:0005737//cytoplasm	GO:0003677//DNA binding;GO:0019899//enzyme binding;GO:0046872//metal ion binding	GO:0006915//apoptotic process;GO:0006919//activation of cysteine-type endopeptidase activity involved in apoptotic process;GO:0012501//programmed cell death;GO:0043065//positive regulation of apoptotic process;GO:1901532//regulation of hematopoietic progenitor cell differentiation;GO:1902035//positive regulation of hematopoietic stem cell proliferation	--
ENSRNOG00000001494	0	2005.03	Napa	NSF attachment protein alpha [Source:RGD Symbol;Acc:620855]	Organismal Systems	Nervous system	ko04721//Synaptic vesicle cycle	K15296	GO:0005886//plasma membrane;GO:0016020//membrane;GO:0031201//SNARE complex;GO:0043195//terminal bouton;GO:0070044//synaptobrevin 2-SNAP-25-syntaxin-1a complex;GO:0098793//presynapse;GO:0098794//postsynapse;GO:0098978//glutamatergic synapse	GO:0000149//SNARE binding;GO:0005483//soluble NSF attachment protein activity;GO:0005515//protein binding;GO:0019905//syntaxin binding;GO:0044877//protein-containing complex binding	GO:0006886//intracellular protein transport;GO:0007420//brain development;GO:0010807//regulation of synaptic vesicle priming;GO:0015031//protein transport;GO:0016082//synaptic vesicle priming;GO:0016192//vesicle-mediated transport;GO:0030182//neuron differentiation;GO:0032781//positive regulation of ATPase activity;GO:0032984//protein-containing complex disassembly;GO:0035249//synaptic transmissi…	--
ENSRNOG00000001500	0	984.983	Rab4b	RAB4B, member RAS oncogene family [Source:RGD Symbol;Acc:620931]	-	-	-	-	GO:0005768//endosome;GO:0005886//plasma membrane;GO:0016020//membrane;GO:0032593//insulin-responsive compartment;GO:0048471//perinuclear region of cytoplasm;GO:0055037//recycling endosome;GO:0098993//anchored component of synaptic vesicle membrane	GO:0000166//nucleotide binding;GO:0003924//GTPase activity;GO:0003925//G protein activity;GO:0005525//GTP binding;GO:0016787//hydrolase activity	GO:0015031//protein transport;GO:0030100//regulation of endocytosis;GO:0032482//Rab protein signal transduction;GO:0046323//glucose import	--
ENSRNOG00000001501	0	780.451	Snrpa	small nuclear ribonucleoprotein polypeptide A [Source:RGD Symbol;Acc:1307416]	Genetic Information Processing	Transcription	ko03040//Spliceosome	K11091	GO:0005634//nucleus;GO:0005654//nucleoplasm;GO:0005681//spliceosomal complex;GO:0005685//U1 snRNP	GO:0003676//nucleic acid binding;GO:0003723//RNA binding;GO:0030619//U1 snRNA binding;GO:0042802//identical protein binding;GO:1990446//U1 snRNP binding	GO:0000398//mRNA splicing, via spliceosome;GO:1900363//regulation of mRNA polyadenylation	--
ENSRNOG00000001510	0.00275229	64.681	AC120066.1	XP_032757849.1 jupiter microtubule associated homolog 1-like [Rattus rattus]	-	-	-	-	-	-	-	--
ENSRNOG00000003661	0.00275229	64.681	Jpt1	Jupiter microtubule associated homolog 1 [Source:RGD Symbol;Acc:1359325]	Genetic Information Processing;Human Diseases	Translation;Cardiovascular disease	ko03013//Nucleocytoplasmic transport;ko05418//Fluid shear stress and atherosclerosis	K12160;K12160	GO:0005634//nucleus;GO:0005737//cytoplasm;GO:0016605//PML body	GO:0005515//protein binding;GO:0019789//SUMO transferase activity;GO:0031386//protein tag;GO:0031625//ubiquitin protein ligase binding;GO:0044389//ubiquitin-like protein ligase binding;GO:0046965//retinoid X receptor binding	GO:0016925//protein sumoylation;GO:0032436//positive regulation of proteasomal ubiquitin-dependent protein catabolic process;GO:0033235//positive regulation of protein sumoylation;GO:0034613//cellular protein localization;GO:0045892//negative regulation of transcription, DNA-templated;GO:0045944//positive regulation of transcription by RNA polymerase II	--
ENSRNOG00000001514	0	222.989	Cdca7	cell division cycle associated 7 [Source:RGD Symbol;Acc:1309363]	-	-	-	-	GO:0005634//nucleus;GO:0005737//cytoplasm	-	GO:0006355//regulation of transcription, DNA-templated;GO:0006915//apoptotic process;GO:0042127//regulation of cell population proliferation	--
ENSRNOG00000001515	0	882.241	Map3k20	mitogen-activated protein kinase kinase kinase 20 [Source:RGD Symbol;Acc:1561394]	Environmental Information Processing	Signal transduction	ko04010//MAPK signaling pathway	K04424	GO:0005634//nucleus;GO:0005737//cytoplasm;GO:0005829//cytosol	GO:0000287//magnesium ion binding;GO:0004672//protein kinase activity;GO:0004674//protein serine/threonine kinase activity;GO:0004706//JUN kinase kinase kinase activity;GO:0004709//MAP kinase kinase kinase activity;GO:0005515//protein binding;GO:0005524//ATP binding	GO:0000077//DNA damage checkpoint signaling;GO:0006468//protein phosphorylation;GO:0007010//cytoskeleton organization;GO:0007254//JNK cascade;GO:0035556//intracellular signal transduction;GO:0038066//p38MAPK cascade;GO:0042733//embryonic digit morphogenesis;GO:0043065//positive regulation of apoptotic process;GO:0051403//stress-activated MAPK cascade;GO:0060173//limb development;GO:0071480//cellu…	--
ENSRNOG00000001517	0	635.798	Pdk1	pyruvate dehydrogenase kinase 1 [Source:RGD Symbol;Acc:69427]	Environmental Information Processing;Human Diseases	Signal transduction;Cancer: overview	ko04066//HIF-1 signaling pathway;ko05230//Central carbon metabolism in cancer	K12077;K12077	GO:0005739//mitochondrion;GO:0005759//mitochondrial matrix;GO:0005967//mitochondrial pyruvate dehydrogenase complex	GO:0000166//nucleotide binding;GO:0004672//protein kinase activity;GO:0004740//pyruvate dehydrogenase (acetyl-transferring) kinase activity;GO:0005524//ATP binding;GO:0016301//kinase activity;GO:0016740//transferase activity	GO:0006468//protein phosphorylation;GO:0008283//cell population proliferation;GO:0008631//intrinsic apoptotic signaling pathway in response to oxidative stress;GO:0010510//regulation of acetyl-CoA biosynthetic process from pyruvate;GO:0010906//regulation of glucose metabolic process;GO:0016310//phosphorylation;GO:0097411//hypoxia-inducible factor-1alpha signaling pathway	--
ENSRNOG00000001518	0	163.976	Itga6	integrin subunit alpha 6 [Source:RGD Symbol;Acc:621633]	Human Diseases;Human Diseases;Environmental Information Processing;Cellular Processes;Cellular Processes;Human Diseases;Human Diseases;Human Diseases;Environmental Information Processing;Human Diseases;Organismal Systems;Environmental Information Processing;Human Diseases	Cancer: overview;Infectious disease: viral;Signal transduction;Cell motility;Cellular community - eukaryotes;Infectious disease: parasitic;Cancer: specific types;Cardiovascular disease;Signaling molecules and interaction;Cardiovascular disease;Immune system;Signaling molecules and interaction;Cardiovascular disease	ko05200//Pathways in cancer;ko05165//Human papillomavirus infection;ko04151//PI3K-Akt signaling pathway;ko04810//Regulation of actin cytoskeleton;ko04510//Focal adhesion;ko05145//Toxoplasmosis;ko05222//Small cell lung cancer;ko05414//Dilated cardiomyopathy;ko04512//ECM-receptor interaction;ko05410//Hypertrophic cardiomyopathy;ko04640//Hematopoietic cell lineage;ko04514//Cell adhesion molecules;ko…	K06485;K06485;K06485;K06485;K06485;K06485;K06485;K06485;K06485;K06485;K06485;K06485;K06485	GO:0005604//basement membrane;GO:0005886//plasma membrane;GO:0005912//adherens junction;GO:0008305//integrin complex;GO:0009897//external side of plasma membrane;GO:0009925//basal plasma membrane;GO:0009986//cell surface;GO:0016020//membrane;GO:0016021//integral component of membrane;GO:0016323//basolateral plasma membrane;GO:0030056//hemidesmosome;GO:0030175//filopodium;GO:0034676//integrin alph…	GO:0005178//integrin binding;GO:0031994//insulin-like growth factor I binding;GO:0038132//neuregulin binding;GO:0043236//laminin binding;GO:0044877//protein-containing complex binding	GO:0007155//cell adhesion;GO:0007160//cell-matrix adhesion;GO:0007229//integrin-mediated signaling pathway;GO:0010668//ectodermal cell differentiation;GO:0010811//positive regulation of cell-substrate adhesion;GO:0010976//positive regulation of neuron projection development;GO:0022409//positive regulation of cell-cell adhesion;GO:0030335//positive regulation of cell migration;GO:0031589//cell-sub…	--
ENSRNOG00000001524	0	1509.37	Hat1	histone acetyltransferase 1 [Source:RGD Symbol;Acc:1305716]	Organismal Systems;Human Diseases	Immune system;Substance dependence	ko04613//Neutrophil extracellular trap formation;ko05034//Alcoholism	K11303;K11303	GO:0000781//chromosome, telomeric region;GO:0000785//chromatin;GO:0005575//cellular_component;GO:0005634//nucleus;GO:0005654//nucleoplasm;GO:0005739//mitochondrion;GO:0016363//nuclear matrix;GO:0032991//protein-containing complex	GO:0003674//molecular_function;GO:0004402//histone acetyltransferase activity;GO:0010485//H4 histone acetyltransferase activity;GO:0016740//transferase activity;GO:0016746//acyltransferase activity;GO:0042393//histone binding	GO:0006325//chromatin organization;GO:0006335//DNA replication-dependent nucleosome assembly;GO:0006336//DNA replication-independent nucleosome assembly;GO:0007584//response to nutrient;GO:0016573//histone acetylation;GO:0031509//subtelomeric heterochromatin assembly;GO:0043967//histone H4 acetylation	--
ENSRNOG00000001527	0	396.728	Cd80	Cd80 molecule [Source:RGD Symbol;Acc:2314]	Human Diseases;Organismal Systems;Human Diseases;Human Diseases;Environmental Information Processing;Organismal Systems;Human Diseases;Human Diseases;Human Diseases;Human Diseases	Immune disease;Immune system;Cardiovascular disease;Immune disease;Signaling molecules and interaction;Immune system;Immune disease;Immune disease;Endocrine and metabolic disease;Immune disease	ko05322//Systemic lupus erythematosus;ko04620//Toll-like receptor signaling pathway;ko05416//Viral myocarditis;ko05323//Rheumatoid arthritis;ko04514//Cell adhesion molecules;ko04672//Intestinal immune network for IgA production;ko05330//Allograft rejection;ko05320//Autoimmune thyroid disease;ko04940//Type I diabetes mellitus;ko05332//Graft-versus-host disease	K05412;K05412;K05412;K05412;K05412;K05412;K05412;K05412;K05412;K05412	GO:0009897//external side of plasma membrane;GO:0009986//cell surface;GO:0016020//membrane;GO:0016021//integral component of membrane;GO:0098636//protein complex involved in cell adhesion	GO:0003674//molecular_function;GO:0015026//coreceptor activity	GO:0006955//immune response;GO:0007166//cell surface receptor signaling pathway;GO:0031295//T cell costimulation;GO:0042102//positive regulation of T cell proliferation;GO:0042130//negative regulation of T cell proliferation;GO:0046641//positive regulation of alpha-beta T cell proliferation;GO:0050731//positive regulation of peptidyl-tyrosine phosphorylation;GO:0071222//cellular response to lipop…	--
ENSRNOG00000001547	0	1750.35	Agps	alkylglycerone phosphate synthase [Source:RGD Symbol;Acc:620364]	Metabolism;Cellular Processes;Metabolism	Global and overview maps;Transport and catabolism;Lipid metabolism	ko01100//Metabolic pathways;ko04146//Peroxisome;ko00565//Ether lipid metabolism	K00803;K00803;K00803	GO:0005730//nucleolus;GO:0005777//peroxisome	GO:0003824//catalytic activity;GO:0008609//alkylglycerone-phosphate synthase activity;GO:0016491//oxidoreductase activity;GO:0016740//transferase activity;GO:0050660//flavin adenine dinucleotide binding;GO:0071949//FAD binding	GO:0006629//lipid metabolic process;GO:0008610//lipid biosynthetic process;GO:0008611//ether lipid biosynthetic process	--
ENSRNOG00000001551	0	2228.89	Atp5pf	ATP synthase peripheral stalk subunit F6 [Source:RGD Symbol;Acc:621376]	Metabolism;Human Diseases;Human Diseases;Human Diseases;Human Diseases;Human Diseases;Human Diseases;Human Diseases;Human Diseases;Organismal Systems;Metabolism	Global and overview maps;Neurodegenerative disease;Neurodegenerative disease;Neurodegenerative disease;Neurodegenerative disease;Neurodegenerative disease;Neurodegenerative disease;Cancer: overview;Cardiovascular disease;Environmental adaptation;Energy metabolism	ko01100//Metabolic pathways;ko05022//Pathways of neurodegeneration - multiple diseases;ko05014//Amyotrophic lateral sclerosis;ko05010//Alzheimer disease;ko05016//Huntington disease;ko05012//Parkinson disease;ko05020//Prion disease;ko05208//Chemical carcinogenesis - reactive oxygen species;ko05415//Diabetic cardiomyopathy;ko04714//Thermogenesis;ko00190//Oxidative phosphorylation	K02131;K02131;K02131;K02131;K02131;K02131;K02131;K02131;K02131;K02131;K02131	GO:0000276//mitochondrial proton-transporting ATP synthase complex, coupling factor F(o);GO:0005615//extracellular space;GO:0005739//mitochondrion;GO:0005743//mitochondrial inner membrane;GO:0005753//mitochondrial proton-transporting ATP synthase complex;GO:0009986//cell surface;GO:0016020//membrane;GO:0045263//proton-transporting ATP synthase complex, coupling factor F(o)	GO:0015078//proton transmembrane transporter activity;GO:0016887//ATP hydrolysis activity;GO:0044877//protein-containing complex binding;GO:0046933//proton-transporting ATP synthase activity, rotational mechanism	GO:0006811//ion transport;GO:0010460//positive regulation of heart rate;GO:0014850//response to muscle activity;GO:0015986//ATP synthesis coupled proton transport;GO:0032307//negative regulation of prostaglandin secretion;GO:0042776//mitochondrial ATP synthesis coupled proton transport;GO:0045777//positive regulation of blood pressure;GO:0046034//ATP metabolic process;GO:1900139//negative regulat…	--
ENSRNOG00000001559	0	1368.41	Mtx2	metaxin 2 [Source:RGD Symbol;Acc:1306473]	-	-	-	-	GO:0001401//SAM complex;GO:0005575//cellular_component;GO:0005730//nucleolus;GO:0005737//cytoplasm;GO:0005739//mitochondrion;GO:0005741//mitochondrial outer membrane;GO:0016020//membrane	GO:0003674//molecular_function	GO:0006839//mitochondrial transport;GO:0007005//mitochondrion organization;GO:0008150//biological_process;GO:0015031//protein transport	--
ENSRNOG00000001573	0	384.421	Usp25	ubiquitin specific peptidase 25 [Source:RGD Symbol;Acc:1309003]	Organismal Systems	Immune system	ko04657//IL-17 signaling pathway	K11849	GO:0005634//nucleus;GO:0005783//endoplasmic reticulum;GO:0005829//cytosol	GO:0004197//cysteine-type endopeptidase activity;GO:0004843//thiol-dependent deubiquitinase;GO:0005515//protein binding;GO:0008233//peptidase activity;GO:0008234//cysteine-type peptidase activity;GO:0016787//hydrolase activity;GO:0031625//ubiquitin protein ligase binding;GO:0032183//SUMO binding;GO:0051117//ATPase binding	GO:0006508//proteolysis;GO:0006511//ubiquitin-dependent protein catabolic process;GO:0006955//immune response;GO:0006979//response to oxidative stress;GO:0007252//I-kappaB phosphorylation;GO:0016071//mRNA metabolic process;GO:0016579//protein deubiquitination;GO:0031098//stress-activated protein kinase signaling cascade;GO:0070536//protein K63-linked deubiquitination;GO:0071108//protein K48-linke…	--
ENSRNOG00000001592	0	17049.5	Cct8	chaperonin containing TCP1 subunit 8 [Source:RGD Symbol;Acc:1305452]	-	-	-	-	GO:0002199//zona pellucida receptor complex;GO:0005654//nucleoplasm;GO:0005737//cytoplasm;GO:0005813//centrosome;GO:0005829//cytosol;GO:0005832//chaperonin-containing T-complex;GO:0005874//microtubule;GO:0005929//cilium;GO:0044297//cell body;GO:0045111//intermediate filament cytoskeleton	GO:0000166//nucleotide binding;GO:0005524//ATP binding;GO:0016887//ATP hydrolysis activity;GO:0044183//protein folding chaperone;GO:0051082//unfolded protein binding	GO:0006457//protein folding;GO:0007339//binding of sperm to zona pellucida;GO:0032212//positive regulation of telomere maintenance via telomerase;GO:0046931//pore complex assembly;GO:0050821//protein stabilization;GO:0061077//chaperone-mediated protein folding;GO:1901998//toxin transport;GO:1904851//positive regulation of establishment of protein localization to telomere	--
ENSRNOG00000001593	0	1771.06	Lnpk	lunapark, ER junction formation factor [Source:RGD Symbol;Acc:1312042]	-	-	-	-	GO:0005575//cellular_component;GO:0005654//nucleoplasm;GO:0005783//endoplasmic reticulum;GO:0005789//endoplasmic reticulum membrane;GO:0016020//membrane;GO:0016021//integral component of membrane;GO:0030176//integral component of endoplasmic reticulum membrane;GO:0071782//endoplasmic reticulum tubular network;GO:0098826//endoplasmic reticulum tubular network membrane	GO:0003674//molecular_function;GO:0042802//identical protein binding;GO:0046872//metal ion binding	GO:0007029//endoplasmic reticulum organization;GO:0007596//blood coagulation;GO:0008150//biological_process;GO:0032330//regulation of chondrocyte differentiation;GO:0035115//embryonic forelimb morphogenesis;GO:0042733//embryonic digit morphogenesis;GO:0071786//endoplasmic reticulum tubular network organization;GO:0071788//endoplasmic reticulum tubular network maintenance;GO:1903373//positive regu…	--
ENSRNOG00000001598	0	311.626	Usp16	ubiquitin specific peptidase 16 [Source:RGD Symbol;Acc:1307192]	-	-	-	-	GO:0005575//cellular_component;GO:0005634//nucleus	GO:0003674//molecular_function;GO:0003713//transcription coactivator activity;GO:0004197//cysteine-type endopeptidase activity;GO:0004843//thiol-dependent deubiquitinase;GO:0008233//peptidase activity;GO:0008234//cysteine-type peptidase activity;GO:0008270//zinc ion binding;GO:0016787//hydrolase activity;GO:0042393//histone binding;GO:0043130//ubiquitin binding;GO:0046872//metal ion binding	GO:0000278//mitotic cell cycle;GO:0006325//chromatin organization;GO:0006357//regulation of transcription by RNA polymerase II;GO:0006508//proteolysis;GO:0006511//ubiquitin-dependent protein catabolic process;GO:0006974//cellular response to DNA damage stimulus;GO:0007049//cell cycle;GO:0008150//biological_process;GO:0010468//regulation of gene expression;GO:0016578//histone deubiquitination;GO:0…	--
ENSRNOG00000001599	0	59.6833	Rwdd2b	RWD domain containing 2B [Source:RGD Symbol;Acc:1305062]	-	-	-	-	-	GO:0005515//protein binding	-	--
ENSRNOG00000001602	0	592.612	Ltn1	listerin E3 ubiquitin protein ligase 1 [Source:RGD Symbol;Acc:1311238]	-	-	-	-	GO:0005829//cytosol;GO:1990112//RQC complex	GO:0004842//ubiquitin-protein transferase activity;GO:0008270//zinc ion binding;GO:0016740//transferase activity;GO:0043023//ribosomal large subunit binding;GO:0046872//metal ion binding;GO:0061630//ubiquitin protein ligase activity	GO:0016567//protein ubiquitination;GO:0043161//proteasome-mediated ubiquitin-dependent protein catabolic process;GO:0051865//protein autoubiquitination;GO:0072344//rescue of stalled ribosome;GO:1990116//ribosome-associated ubiquitin-dependent protein catabolic process	--
ENSRNOG00000001603	0	671.793	N6amt1	N-6 adenine-specific DNA methyltransferase 1 [Source:RGD Symbol;Acc:1311843]	-	-	-	-	GO:0005634//nucleus;GO:0032991//protein-containing complex;GO:0035657//eRF1 methyltransferase complex	GO:0003676//nucleic acid binding;GO:0008168//methyltransferase activity;GO:0008276//protein methyltransferase activity;GO:0008757//S-adenosylmethionine-dependent methyltransferase activity;GO:0009007//site-specific DNA-methyltransferase (adenine-specific) activity;GO:0018024//histone-lysine N-methyltransferase activity;GO:0030792//methylarsonite methyltransferase activity;GO:0036009//protein-glut…	GO:0009404//toxin metabolic process;GO:0018364//peptidyl-glutamine methylation;GO:0018872//arsonoacetate metabolic process;GO:0030307//positive regulation of cell growth;GO:0032259//methylation;GO:0032775//DNA methylation on adenine;GO:0034968//histone lysine methylation	--
ENSRNOG00000001611	0	20190.9	Rpl24	ribosomal protein L24 [Source:RGD Symbol;Acc:621191]	Human Diseases;Genetic Information Processing	Infectious disease: viral;Translation	ko05171//Coronavirus disease - COVID-19;ko03010//Ribosome	K02896;K02896	GO:0005737//cytoplasm;GO:0005783//endoplasmic reticulum;GO:0005829//cytosol;GO:0005840//ribosome;GO:0022625//cytosolic large ribosomal subunit;GO:0022626//cytosolic ribosome;GO:0042788//polysomal ribosome;GO:0045202//synapse	GO:0003674//molecular_function;GO:0003729//mRNA binding;GO:0003735//structural constituent of ribosome	GO:0000027//ribosomal large subunit assembly;GO:0002181//cytoplasmic translation;GO:0006412//translation;GO:0008150//biological_process;GO:0010458//exit from mitosis;GO:0021554//optic nerve development;GO:0031290//retinal ganglion cell axon guidance;GO:0060041//retina development in camera-type eye	--
ENSRNOG00000001613	0	73.5787	Zbtb11	zinc finger and BTB domain containing 11 [Source:RGD Symbol;Acc:1308275]	-	-	-	-	GO:0005654//nucleoplasm	GO:0000978//RNA polymerase II cis-regulatory region sequence-specific DNA binding;GO:0000981//DNA-binding transcription factor activity, RNA polymerase II-specific;GO:0005515//protein binding	GO:0006355//regulation of transcription, DNA-templated;GO:0006357//regulation of transcription by RNA polymerase II	ZBTB
ENSRNOG00000001620	0	39.5733	Prdm15	PR/SET domain 15 [Source:RGD Symbol;Acc:1310055]	-	-	-	-	GO:0005634//nucleus;GO:0005654//nucleoplasm;GO:0016604//nuclear body	GO:0000978//RNA polymerase II cis-regulatory region sequence-specific DNA binding;GO:0005515//protein binding;GO:0008168//methyltransferase activity;GO:1990841//promoter-specific chromatin binding	GO:0010468//regulation of gene expression;GO:0032259//methylation;GO:0043409//negative regulation of MAPK cascade;GO:0045944//positive regulation of transcription by RNA polymerase II;GO:0090263//positive regulation of canonical Wnt signaling pathway;GO:2000035//regulation of stem cell division	zf-C2H2
ENSRNOG00000001623	0.00305577	29.2941	Zbtb21	zinc finger and BTB domain containing 21 [Source:RGD Symbol;Acc:1310841]	-	-	-	-	GO:0005634//nucleus	GO:0000978//RNA polymerase II cis-regulatory region sequence-specific DNA binding;GO:0000981//DNA-binding transcription factor activity, RNA polymerase II-specific;GO:0001227//DNA-binding transcription repressor activity, RNA polymerase II-specific;GO:0005515//protein binding;GO:0008327//methyl-CpG binding;GO:0031208//POZ domain binding	GO:0000122//negative regulation of transcription by RNA polymerase II;GO:0006357//regulation of transcription by RNA polymerase II	ZBTB
ENSRNOG00000001633	0	1586.28	Tfg	trafficking from ER to golgi regulator [Source:RGD Symbol;Acc:1309751]	Human Diseases;Human Diseases	Cancer: overview;Cancer: specific types	ko05200//Pathways in cancer;ko05216//Thyroid cancer	K09292;K09292	GO:0005829//cytosol;GO:0043231//intracellular membrane-bounded organelle;GO:0070971//endoplasmic reticulum exit site	GO:0005515//protein binding;GO:0042802//identical protein binding	GO:0006888//endoplasmic reticulum to Golgi vesicle-mediated transport;GO:0048208//COPII vesicle coating	--
ENSRNOG00000001640	0	3323.27	Tomm70	translocase of outer mitochondrial membrane 70 [Source:RGD Symbol;Acc:1303049]	-	-	-	-	GO:0005739//mitochondrion;GO:0005741//mitochondrial outer membrane;GO:0005742//mitochondrial outer membrane translocase complex;GO:0016020//membrane;GO:0016021//integral component of membrane;GO:0031307//integral component of mitochondrial outer membrane	GO:0005515//protein binding	GO:0002218//activation of innate immune response;GO:0002230//positive regulation of defense response to virus by host;GO:0006626//protein targeting to mitochondrion;GO:0032728//positive regulation of interferon-beta production;GO:0042981//regulation of apoptotic process;GO:0061052//negative regulation of cell growth involved in cardiac muscle cell development;GO:0097068//response to thyroxine;GO:…	--
ENSRNOG00000001642	0	637.562	Tbc1d23	TBC1 domain family, member 23 [Source:RGD Symbol;Acc:1307925]	-	-	-	-	GO:0005794//Golgi apparatus;GO:0005802//trans-Golgi network;GO:0005829//cytosol;GO:0031410//cytoplasmic vesicle;GO:0071203//WASH complex	-	GO:0007420//brain development;GO:0016192//vesicle-mediated transport;GO:0031175//neuron projection development;GO:0032680//regulation of tumor necrosis factor production;GO:0032755//positive regulation of interleukin-6 production;GO:0042147//retrograde transport, endosome to Golgi;GO:0050727//regulation of inflammatory response;GO:0099041//vesicle tethering to Golgi;GO:1990403//embryonic brain de…	--
ENSRNOG00000001643	0	479.695	Psmg1	proteasome assembly chaperone 1 [Source:RGD Symbol;Acc:1305454]	-	-	-	-	GO:0005654//nucleoplasm;GO:0005737//cytoplasm;GO:0005783//endoplasmic reticulum;GO:0005794//Golgi apparatus;GO:0005829//cytosol;GO:0101031//chaperone complex	GO:0060090//molecular adaptor activity;GO:0070628//proteasome binding	GO:0021930//cerebellar granule cell precursor proliferation;GO:0043248//proteasome assembly;GO:0051131//chaperone-mediated protein complex assembly;GO:0080129//proteasome core complex assembly	--
ENSRNOG00000001647	0	167.595	Ets2	ETS proto-oncogene 2, transcription factor [Source:RGD Symbol;Acc:1584977]	Human Diseases;Environmental Information Processing	Infectious disease: viral;Signal transduction	ko05166//Human T-cell leukemia virus 1 infection;ko04014//Ras signaling pathway	K21932;K21932	GO:0005634//nucleus;GO:0005654//nucleoplasm;GO:0005829//cytosol;GO:0005886//plasma membrane	GO:0000977//RNA polymerase II transcription regulatory region sequence-specific DNA binding;GO:0000978//RNA polymerase II cis-regulatory region sequence-specific DNA binding;GO:0000981//DNA-binding transcription factor activity, RNA polymerase II-specific;GO:0001227//DNA-binding transcription repressor activity, RNA polymerase II-specific;GO:0003677//DNA binding;GO:0003700//DNA-binding transcript…	GO:0000122//negative regulation of transcription by RNA polymerase II;GO:0001712//ectodermal cell fate commitment;GO:0006355//regulation of transcription, DNA-templated;GO:0006357//regulation of transcription by RNA polymerase II;GO:0007498//mesoderm development;GO:0030154//cell differentiation;GO:0045944//positive regulation of transcription by RNA polymerase II;GO:0090009//primitive streak form…	ETS
ENSRNOG00000001654	0	841.699	Cpox	coproporphyrinogen oxidase [Source:RGD Symbol;Acc:1311817]	Metabolism;Metabolism	Global and overview maps;Metabolism of cofactors and vitamins	ko01100//Metabolic pathways;ko00860//Porphyrin metabolism	K00228;K00228	GO:0005737//cytoplasm;GO:0005739//mitochondrion;GO:0005743//mitochondrial inner membrane;GO:0005758//mitochondrial intermembrane space;GO:0016020//membrane	GO:0004109//coproporphyrinogen oxidase activity;GO:0005212//structural constituent of eye lens;GO:0016491//oxidoreductase activity;GO:0042802//identical protein binding;GO:0042803//protein homodimerization activity	GO:0006779//porphyrin-containing compound biosynthetic process;GO:0006782//protoporphyrinogen IX biosynthetic process;GO:0006783//heme biosynthetic process;GO:0010035//response to inorganic substance;GO:0010039//response to iron ion;GO:0010288//response to lead ion;GO:0017085//response to insecticide;GO:0046685//response to arsenic-containing substance;GO:0051597//response to methylmercury	--
ENSRNOG00000001657	0	91.9441	Cldnd1	claudin domain containing 1 [Source:RGD Symbol;Acc:1359273]	-	-	-	-	GO:0016020//membrane;GO:0016021//integral component of membrane;GO:0016324//apical plasma membrane	-	-	--
ENSRNOG00000001662	0	191.296	Dyrk1a	dual specificity tyrosine phosphorylation regulated kinase 1A [Source:RGD Symbol;Acc:2528]	-	-	-	-	GO:0005634//nucleus;GO:0005737//cytoplasm;GO:0005856//cytoskeleton;GO:0016607//nuclear speck;GO:0030424//axon;GO:0030425//dendrite;GO:1990904//ribonucleoprotein complex	GO:0000166//nucleotide binding;GO:0003713//transcription coactivator activity;GO:0004672//protein kinase activity;GO:0004674//protein serine/threonine kinase activity;GO:0004712//protein serine/threonine/tyrosine kinase activity;GO:0004713//protein tyrosine kinase activity;GO:0004715//non-membrane spanning protein tyrosine kinase activity;GO:0005524//ATP binding;GO:0016301//kinase activity;GO:001…	GO:0000381//regulation of alternative mRNA splicing, via spliceosome;GO:0006468//protein phosphorylation;GO:0007623//circadian rhythm;GO:0016310//phosphorylation;GO:0018105//peptidyl-serine phosphorylation;GO:0018107//peptidyl-threonine phosphorylation;GO:0018108//peptidyl-tyrosine phosphorylation;GO:0031115//negative regulation of microtubule polymerization;GO:0033120//positive regulation of RNA…	--
ENSRNOG00000001680	0	385.36	Riox2	ribosomal oxygenase 2 [Source:RGD Symbol;Acc:708521]	-	-	-	-	GO:0005634//nucleus;GO:0005667//transcription regulator complex;GO:0005730//nucleolus;GO:0005829//cytosol	GO:0003714//transcription corepressor activity;GO:0005506//iron ion binding;GO:0016491//oxidoreductase activity;GO:0016706//2-oxoglutarate-dependent dioxygenase activity;GO:0032453//histone H3-methyl-lysine-4 demethylase activity;GO:0042802//identical protein binding;GO:0046872//metal ion binding;GO:0051213//dioxygenase activity;GO:0051864//histone H3-methyl-lysine-36 demethylase activity	GO:0008283//cell population proliferation;GO:0034720//histone H3-K4 demethylation;GO:0042254//ribosome biogenesis;GO:0045892//negative regulation of transcription, DNA-templated;GO:0070544//histone H3-K36 demethylation	--
ENSRNOG00000001681	0	1031.65	Vps26c	VPS26 endosomal protein sorting factor C [Source:RGD Symbol;Acc:1306879]	-	-	-	-	GO:0005768//endosome	-	GO:0006886//intracellular protein transport;GO:0032456//endocytic recycling	--
ENSRNOG00000001689	0	510.211	Arl6	ADP-ribosylation factor like GTPase 6 [Source:RGD Symbol;Acc:1305535]	-	-	-	-	GO:0005575//cellular_component;GO:0005737//cytoplasm;GO:0005829//cytosol;GO:0005929//cilium;GO:0005930//axoneme;GO:0015630//microtubule cytoskeleton;GO:0016020//membrane	GO:0000166//nucleotide binding;GO:0003674//molecular_function;GO:0003924//GTPase activity;GO:0005525//GTP binding	GO:0006886//intracellular protein transport;GO:0007420//brain development;GO:0008150//biological_process;GO:0008589//regulation of smoothened signaling pathway;GO:0010842//retina layer formation;GO:0016055//Wnt signaling pathway;GO:0016192//vesicle-mediated transport;GO:0045444//fat cell differentiation;GO:0060271//cilium assembly;GO:0061512//protein localization to cilium;GO:0097499//protein loc…	--
ENSRNOG00000001692	0	1888.45	Chaf1b	chromatin assembly factor 1 subunit B [Source:RGD Symbol;Acc:1307634]	-	-	-	-	GO:0000785//chromatin;GO:0005634//nucleus;GO:0005654//nucleoplasm;GO:0032991//protein-containing complex;GO:0033186//CAF-1 complex;GO:0044297//cell body	GO:0005515//protein binding	GO:0006334//nucleosome assembly;GO:0006335//DNA replication-dependent nucleosome assembly;GO:0031497//chromatin assembly	--
ENSRNOG00000001701	0	1009.79	Cbr3	carbonyl reductase 3 [Source:RGD Symbol;Acc:1309728]	Metabolism;Metabolism;Metabolism	Global and overview maps;Xenobiotics biodegradation and metabolism;Lipid metabolism	ko01100//Metabolic pathways;ko00980//Metabolism of xenobiotics by cytochrome P450;ko00590//Arachidonic acid metabolism	K00084;K00084;K00084	GO:0005575//cellular_component	GO:0000253//3-keto sterol reductase activity;GO:0004090//carbonyl reductase (NADPH) activity;GO:0016491//oxidoreductase activity;GO:0016616//oxidoreductase activity, acting on the CH-OH group of donors, NAD or NADP as acceptor;GO:0070402//NADPH binding	GO:0042376//phylloquinone catabolic process;GO:0050890//cognition	--
ENSRNOG00000001704	0	497.173	Runx1	RUNX family transcription factor 1 [Source:RGD Symbol;Acc:2283]	Human Diseases;Cellular Processes;Human Diseases;Human Diseases;Organismal Systems;Human Diseases	Cancer: overview;Cellular community - eukaryotes;Cancer: overview;Cancer: specific types;Immune system;Cancer: specific types	ko05200//Pathways in cancer;ko04530//Tight junction;ko05202//Transcriptional misregulation in cancer;ko05220//Chronic myeloid leukemia;ko04659//Th17 cell differentiation;ko05221//Acute myeloid leukemia	K08367;K08367;K08367;K08367;K08367;K08367	GO:0000785//chromatin;GO:0005604//basement membrane;GO:0005634//nucleus;GO:0005654//nucleoplasm;GO:0016513//core-binding factor complex;GO:0043231//intracellular membrane-bounded organelle	GO:0000976//transcription cis-regulatory region binding;GO:0000977//RNA polymerase II transcription regulatory region sequence-specific DNA binding;GO:0000978//RNA polymerase II cis-regulatory region sequence-specific DNA binding;GO:0000981//DNA-binding transcription factor activity, RNA polymerase II-specific;GO:0001228//DNA-binding transcription activator activity, RNA polymerase II-specific;GO…	GO:0000122//negative regulation of transcription by RNA polymerase II;GO:0001501//skeletal system development;GO:0001503//ossification;GO:0001701//in utero embryonic development;GO:0001889//liver development;GO:0002062//chondrocyte differentiation;GO:0002318//myeloid progenitor cell differentiation;GO:0002573//myeloid leukocyte differentiation;GO:0002667//regulation of T cell anergy;GO:0006355//r…	Runt
ENSRNOG00000001709	0	1450.6	Ap2m1	adaptor related protein complex 2 subunit mu 1 [Source:RGD Symbol;Acc:620135]	Human Diseases;Cellular Processes;Organismal Systems;Organismal Systems	Neurodegenerative disease;Transport and catabolism;Nervous system;Excretory system	ko05016//Huntington disease;ko04144//Endocytosis;ko04721//Synaptic vesicle cycle;ko04961//Endocrine and other factor-regulated calcium reabsorption	K11826;K11826;K11826;K11826	GO:0005886//plasma membrane;GO:0005905//clathrin-coated pit;GO:0016020//membrane;GO:0030122//AP-2 adaptor complex;GO:0030131//clathrin adaptor complex;GO:0031410//cytoplasmic vesicle;GO:0043195//terminal bouton;GO:0098794//postsynapse;GO:0098978//glutamatergic synapse	GO:0005048//signal sequence binding;GO:0005515//protein binding;GO:0008289//lipid binding;GO:0035615//clathrin adaptor activity;GO:0044325//transmembrane transporter binding;GO:0050750//low-density lipoprotein particle receptor binding;GO:0097718//disordered domain specific binding	GO:0002092//positive regulation of receptor internalization;GO:0006886//intracellular protein transport;GO:0006897//endocytosis;GO:0006900//vesicle budding from membrane;GO:0015031//protein transport;GO:0016192//vesicle-mediated transport;GO:0031623//receptor internalization;GO:0048488//synaptic vesicle endocytosis;GO:0051649//establishment of localization in cell;GO:0065003//protein-containing c…	--
ENSRNOG00000001710	0	643.223	Abcf3	ATP binding cassette subfamily F member 3 [Source:RGD Symbol;Acc:1310468]	-	-	-	-	-	GO:0000166//nucleotide binding;GO:0005524//ATP binding	GO:0051607//defense response to virus	--
ENSRNOG00000001712	0	111.722	Alg3	ALG3, alpha-1,3- mannosyltransferase [Source:RGD Symbol;Acc:1306004]	Metabolism;Metabolism;Metabolism	Global and overview maps;Glycan biosynthesis and metabolism;Glycan biosynthesis and metabolism	ko01100//Metabolic pathways;ko00510//N-Glycan biosynthesis;ko00513//Various types of N-glycan biosynthesis	K03845;K03845;K03845	GO:0005575//cellular_component;GO:0005783//endoplasmic reticulum;GO:0005789//endoplasmic reticulum membrane;GO:0016020//membrane;GO:0016021//integral component of membrane	GO:0000030//mannosyltransferase activity;GO:0000033//alpha-1,3-mannosyltransferase activity;GO:0003674//molecular_function;GO:0016740//transferase activity;GO:0016757//glycosyltransferase activity;GO:0052925//dol-P-Man:Man(5)GlcNAc(2)-PP-Dol alpha-1,3-mannosyltransferase activity	GO:0006486//protein glycosylation;GO:0008150//biological_process;GO:0097502//mannosylation	--
ENSRNOG00000001714	0	86.3692	Atp13a4	ATPase 13A4 [Source:RGD Symbol;Acc:1306927]	-	-	-	-	GO:0005789//endoplasmic reticulum membrane;GO:0016020//membrane;GO:0016021//integral component of membrane;GO:0031901//early endosome membrane;GO:0031902//late endosome membrane;GO:0055038//recycling endosome membrane	GO:0000166//nucleotide binding;GO:0005215//transporter activity;GO:0005524//ATP binding;GO:0016887//ATP hydrolysis activity;GO:0019829//ATPase-coupled cation transmembrane transporter activity;GO:0046872//metal ion binding	GO:0006812//cation transport;GO:0006874//cellular calcium ion homeostasis;GO:0034220//ion transmembrane transport;GO:0098655//cation transmembrane transport	--
ENSRNOG00000001717	0	1033.53	Opa1	OPA1, mitochondrial dynamin like GTPase [Source:RGD Symbol;Acc:708423]	Human Diseases	Neurodegenerative disease	ko05017//Spinocerebellar ataxia	K17079	GO:0005654//nucleoplasm;GO:0005737//cytoplasm;GO:0005739//mitochondrion;GO:0005741//mitochondrial outer membrane;GO:0005743//mitochondrial inner membrane;GO:0005758//mitochondrial intermembrane space;GO:0005829//cytosol;GO:0005874//microtubule;GO:0016020//membrane;GO:0016021//integral component of membrane;GO:0030061//mitochondrial crista;GO:0030425//dendrite;GO:0031314//extrinsic component of mi…	GO:0000166//nucleotide binding;GO:0003924//GTPase activity;GO:0005525//GTP binding;GO:0008017//microtubule binding;GO:0008289//lipid binding;GO:0016787//hydrolase activity;GO:0019900//kinase binding;GO:0044877//protein-containing complex binding;GO:0070300//phosphatidic acid binding;GO:1901612//cardiolipin binding	GO:0000002//mitochondrial genome maintenance;GO:0001843//neural tube closure;GO:0006915//apoptotic process;GO:0007005//mitochondrion organization;GO:0007007//inner mitochondrial membrane organization;GO:0007568//aging;GO:0007601//visual perception;GO:0008053//mitochondrial fusion;GO:0010636//positive regulation of mitochondrial fusion;GO:0014042//positive regulation of neuron maturation;GO:001485…	--
ENSRNOG00000001719	0	5622.38	Psmd2	proteasome 26S subunit, non-ATPase 2 [Source:RGD Symbol;Acc:1305752]	Human Diseases;Human Diseases;Human Diseases;Human Diseases;Human Diseases;Human Diseases;Human Diseases;Human Diseases;Genetic Information Processing	Neurodegenerative disease;Neurodegenerative disease;Neurodegenerative disease;Neurodegenerative disease;Neurodegenerative disease;Neurodegenerative disease;Infectious disease: viral;Neurodegenerative disease;Folding, sorting and degradation	ko05022//Pathways of neurodegeneration - multiple diseases;ko05014//Amyotrophic lateral sclerosis;ko05010//Alzheimer disease;ko05016//Huntington disease;ko05012//Parkinson disease;ko05020//Prion disease;ko05169//Epstein-Barr virus infection;ko05017//Spinocerebellar ataxia;ko03050//Proteasome	K03028;K03028;K03028;K03028;K03028;K03028;K03028;K03028;K03028	GO:0000502//proteasome complex;GO:0005634//nucleus;GO:0005838//proteasome regulatory particle;GO:0008540//proteasome regulatory particle, base subcomplex;GO:0022624//proteasome accessory complex;GO:0034515//proteasome storage granule	GO:0030234//enzyme regulator activity	GO:0042176//regulation of protein catabolic process;GO:0043161//proteasome-mediated ubiquitin-dependent protein catabolic process;GO:0050790//regulation of catalytic activity	--
ENSRNOG00000001727	0	1579.03	Lsg1	large 60S subunit nuclear export GTPase 1 [Source:RGD Symbol;Acc:1309089]	Genetic Information Processing	Translation	ko03008//Ribosome biogenesis in eukaryotes	K14539	GO:0005634//nucleus;GO:0005654//nucleoplasm;GO:0005737//cytoplasm;GO:0005783//endoplasmic reticulum;GO:0005829//cytosol;GO:0015030//Cajal body;GO:0016604//nuclear body	GO:0000166//nucleotide binding;GO:0003924//GTPase activity;GO:0005525//GTP binding;GO:0016787//hydrolase activity	GO:0000054//ribosomal subunit export from nucleus;GO:0015031//protein transport;GO:0051168//nuclear export	--
ENSRNOG00000001729	0	161.509	Xxylt1	xyloside xylosyltransferase 1 [Source:RGD Symbol;Acc:1308154]	Metabolism	Glycan biosynthesis and metabolism	ko00514//Other types of O-glycan biosynthesis	K23800	GO:0016020//membrane;GO:0016021//integral component of membrane;GO:0030176//integral component of endoplasmic reticulum membrane	GO:0000287//magnesium ion binding;GO:0008194//UDP-glycosyltransferase activity;GO:0016757//glycosyltransferase activity;GO:0030145//manganese ion binding;GO:0035252//UDP-xylosyltransferase activity;GO:0140560//xylosyl alpha-1,3-xylosyltransferase activity	GO:0016266//O-glycan processing	--
ENSRNOG00000001730	0	751.719	Acap2	ArfGAP with coiled-coil, ankyrin repeat and PH domains 2 [Source:RGD Symbol;Acc:1562939]	Cellular Processes	Transport and catabolism	ko04144//Endocytosis	K12489	GO:0001726//ruffle;GO:0005768//endosome;GO:0010008//endosome membrane;GO:0016020//membrane	GO:0005096//GTPase activator activity;GO:0005515//protein binding;GO:0031267//small GTPase binding;GO:0046872//metal ion binding;GO:0080025//phosphatidylinositol-3,5-bisphosphate binding	GO:0030029//actin filament-based process;GO:0032456//endocytic recycling;GO:0050790//regulation of catalytic activity;GO:1990090//cellular response to nerve growth factor stimulus	--
ENSRNOG00000001733	0	62.9357	Ppp1r2	protein phosphatase 1, regulatory (inhibitor) subunit 2 [Source:RGD Symbol;Acc:621099]	-	-	-	-	GO:0005737//cytoplasm;GO:0030426//growth cone;GO:0043197//dendritic spine	GO:0004864//protein phosphatase inhibitor activity;GO:0019904//protein domain specific binding	GO:0005975//carbohydrate metabolic process;GO:0005977//glycogen metabolic process;GO:0009966//regulation of signal transduction;GO:0032091//negative regulation of protein binding;GO:0043086//negative regulation of catalytic activity;GO:0043666//regulation of phosphoprotein phosphatase activity	--
ENSRNOG00000001738	0	3416.65	Eif4g1	eukaryotic translation initiation factor 4 gamma, 1 [Source:RGD Symbol;Acc:1306144]	Human Diseases	Cardiovascular disease	ko05416//Viral myocarditis	K03260	GO:0005634//nucleus;GO:0005737//cytoplasm;GO:0005829//cytosol;GO:0005844//polysome;GO:0016281//eukaryotic translation initiation factor 4F complex;GO:0098794//postsynapse	GO:0003723//RNA binding;GO:0003729//mRNA binding;GO:0003743//translation initiation factor activity;GO:0005515//protein binding;GO:0005524//ATP binding;GO:0008135//translation factor activity, RNA binding;GO:0008190//eukaryotic initiation factor 4E binding;GO:0042802//identical protein binding	GO:0001662//behavioral fear response;GO:0006412//translation;GO:0006413//translational initiation;GO:0006446//regulation of translational initiation;GO:0010507//negative regulation of autophagy;GO:0010801//negative regulation of peptidyl-threonine phosphorylation;GO:0010942//positive regulation of cell death;GO:0030307//positive regulation of cell growth;GO:0030324//lung development;GO:0031669//c…	--
ENSRNOG00000001746	0	375.22	Ncbp2	nuclear cap binding protein subunit 2 [Source:RGD Symbol;Acc:1596188]	Genetic Information Processing;Genetic Information Processing;Genetic Information Processing	Transcription;Translation;Translation	ko03040//Spliceosome;ko03013//Nucleocytoplasmic transport;ko03015//mRNA surveillance pathway	K12883;K12883;K12883	GO:0005634//nucleus;GO:0005654//nucleoplasm;GO:0005737//cytoplasm;GO:0005845//mRNA cap binding complex;GO:0005846//nuclear cap binding complex;GO:0034518//RNA cap binding complex	GO:0000339//RNA cap binding;GO:0000340//RNA 7-methylguanosine cap binding;GO:0003676//nucleic acid binding;GO:0003729//mRNA binding;GO:0016757//glycosyltransferase activity;GO:0017069//snRNA binding	GO:0000184//nuclear-transcribed mRNA catabolic process, nonsense-mediated decay;GO:0000398//mRNA splicing, via spliceosome;GO:0006397//mRNA processing;GO:0006406//mRNA export from nucleus;GO:0006408//snRNA export from nucleus;GO:0006417//regulation of translation;GO:0006446//regulation of translational initiation;GO:0008150//biological_process;GO:0008334//histone mRNA metabolic process;GO:0008380…	--
ENSRNOG00000001747	0	3678.59	Pak2	p21 (RAC1) activated kinase 2 [Source:RGD Symbol;Acc:61953]	Human Diseases;Cellular Processes;Environmental Information Processing;Cellular Processes;Environmental Information Processing;Organismal Systems;Organismal Systems;Environmental Information Processing;Human Diseases	Infectious disease: viral;Cell motility;Signal transduction;Cellular community - eukaryotes;Signal transduction;Development and regeneration;Immune system;Signal transduction;Cancer: specific types	ko05170//Human immunodeficiency virus 1 infection;ko04810//Regulation of actin cytoskeleton;ko04010//MAPK signaling pathway;ko04510//Focal adhesion;ko04014//Ras signaling pathway;ko04360//Axon guidance;ko04660//T cell receptor signaling pathway;ko04012//ErbB signaling pathway;ko05211//Renal cell carcinoma	K04410;K04410;K04410;K04410;K04410;K04410;K04410;K04410;K04410	GO:0005634//nucleus;GO:0005737//cytoplasm;GO:0005829//cytosol;GO:0005911//cell-cell junction;GO:0014069//postsynaptic density;GO:0016020//membrane;GO:0030141//secretory granule;GO:0048471//perinuclear region of cytoplasm;GO:0098978//glutamatergic synapse	GO:0000166//nucleotide binding;GO:0003674//molecular_function;GO:0003824//catalytic activity;GO:0004672//protein kinase activity;GO:0004674//protein serine/threonine kinase activity;GO:0004712//protein serine/threonine/tyrosine kinase activity;GO:0005524//ATP binding;GO:0016301//kinase activity;GO:0016740//transferase activity;GO:0019901//protein kinase binding;GO:0030296//protein tyrosine kinase…	GO:0003300//cardiac muscle hypertrophy;GO:0006468//protein phosphorylation;GO:0008152//metabolic process;GO:0016310//phosphorylation;GO:0018105//peptidyl-serine phosphorylation;GO:0034333//adherens junction assembly;GO:0035556//intracellular signal transduction;GO:0042981//regulation of apoptotic process;GO:0043066//negative regulation of apoptotic process;GO:0043408//regulation of MAPK cascade;G…	--
ENSRNOG00000001762	0	934.025	Pcyt1a	phosphate cytidylyltransferase 1, choline, alpha [Source:RGD Symbol;Acc:70515]	Metabolism;Human Diseases;Metabolism;Metabolism	Global and overview maps;Cancer: overview;Lipid metabolism;Metabolism of other amino acids	ko01100//Metabolic pathways;ko05231//Choline metabolism in cancer;ko00564//Glycerophospholipid metabolism;ko00440//Phosphonate and phosphinate metabolism	K00968;K00968;K00968;K00968	GO:0005634//nucleus;GO:0005635//nuclear envelope;GO:0005737//cytoplasm;GO:0005783//endoplasmic reticulum;GO:0005789//endoplasmic reticulum membrane;GO:0005829//cytosol;GO:0005886//plasma membrane;GO:0016020//membrane;GO:0019898//extrinsic component of membrane;GO:0042587//glycogen granule	GO:0003824//catalytic activity;GO:0004105//choline-phosphate cytidylyltransferase activity;GO:0005516//calmodulin binding;GO:0008289//lipid binding;GO:0016740//transferase activity;GO:0016779//nucleotidyltransferase activity;GO:0031210//phosphatidylcholine binding;GO:0042802//identical protein binding;GO:0042803//protein homodimerization activity	GO:0006629//lipid metabolic process;GO:0006656//phosphatidylcholine biosynthetic process;GO:0006657//CDP-choline pathway;GO:0008654//phospholipid biosynthetic process;GO:0009058//biosynthetic process	--
ENSRNOG00000001764	0	414.154	Vps8	VPS8 subunit of CORVET complex [Source:RGD Symbol;Acc:1309443]	-	-	-	-	GO:0005769//early endosome;GO:0033263//CORVET complex	GO:0005515//protein binding;GO:0046872//metal ion binding	GO:0034058//endosomal vesicle fusion	--
ENSRNOG00000001766	0	3640.82	Tfrc	transferrin receptor [Source:RGD Symbol;Acc:70488]	Cellular Processes;Cellular Processes;Environmental Information Processing;Cellular Processes;Organismal Systems	Transport and catabolism;Transport and catabolism;Signal transduction;Cell growth and death;Immune system	ko04144//Endocytosis;ko04145//Phagosome;ko04066//HIF-1 signaling pathway;ko04216//Ferroptosis;ko04640//Hematopoietic cell lineage	K06503;K06503;K06503;K06503;K06503	GO:0005576//extracellular region;GO:0005615//extracellular space;GO:0005634//nucleus;GO:0005737//cytoplasm;GO:0005739//mitochondrion;GO:0005768//endosome;GO:0005769//early endosome;GO:0005886//plasma membrane;GO:0005887//integral component of plasma membrane;GO:0005905//clathrin-coated pit;GO:0009897//external side of plasma membrane;GO:0009986//cell surface;GO:0010008//endosome membrane;GO:00160…	GO:0003725//double-stranded RNA binding;GO:0004998//transferrin receptor activity;GO:0005515//protein binding;GO:0008235//metalloexopeptidase activity;GO:0019901//protein kinase binding;GO:0030544//Hsp70 protein binding;GO:0042802//identical protein binding;GO:0042803//protein homodimerization activity;GO:0044877//protein-containing complex binding;GO:0051087//chaperone binding	GO:0001666//response to hypoxia;GO:0001934//positive regulation of protein phosphorylation;GO:0006826//iron ion transport;GO:0006879//cellular iron ion homeostasis;GO:0006897//endocytosis;GO:0006898//receptor-mediated endocytosis;GO:0006953//acute-phase response;GO:0007568//aging;GO:0007584//response to nutrient;GO:0010033//response to organic substance;GO:0010035//response to inorganic substance…	--
ENSRNOG00000001769	0	290.04	Tnk2	tyrosine kinase, non-receptor, 2 [Source:RGD Symbol;Acc:1305957]	-	-	-	-	GO:0005634//nucleus;GO:0005737//cytoplasm;GO:0005886//plasma membrane;GO:0016020//membrane	GO:0000166//nucleotide binding;GO:0004672//protein kinase activity;GO:0004712//protein serine/threonine/tyrosine kinase activity;GO:0004713//protein tyrosine kinase activity;GO:0004715//non-membrane spanning protein tyrosine kinase activity;GO:0005515//protein binding;GO:0005524//ATP binding;GO:0016740//transferase activity	GO:0006468//protein phosphorylation;GO:0007165//signal transduction;GO:0016310//phosphorylation;GO:0018108//peptidyl-tyrosine phosphorylation	--
ENSRNOG00000001773	0.00185071	3.16403	Senp2	SUMO specific peptidase 2 [Source:RGD Symbol;Acc:708378]	Genetic Information Processing;Environmental Information Processing	Translation;Signal transduction	ko03013//Nucleocytoplasmic transport;ko04310//Wnt signaling pathway	K03345;K03345	GO:0005634//nucleus;GO:0005643//nuclear pore;GO:0005737//cytoplasm;GO:0016020//membrane;GO:0016604//nuclear body;GO:0016605//PML body;GO:0031965//nuclear membrane	GO:0008233//peptidase activity;GO:0008234//cysteine-type peptidase activity;GO:0016787//hydrolase activity;GO:0019904//protein domain specific binding;GO:0070139//SUMO-specific endopeptidase activity;GO:0070140//SUMO-specific isopeptidase activity	GO:0001934//positive regulation of protein phosphorylation;GO:0006508//proteolysis;GO:0007507//heart development;GO:0009950//dorsal/ventral axis specification;GO:0015031//protein transport;GO:0016055//Wnt signaling pathway;GO:0016926//protein desumoylation;GO:0031397//negative regulation of protein ubiquitination;GO:0031398//positive regulation of protein ubiquitination;GO:0031648//protein destab…	--
ENSRNOG00000001774	0	301.995	Lrch3	leucine rich repeats and calponin homology domain containing 3 [Source:RGD Symbol;Acc:1306200]	-	-	-	-	GO:0005829//cytosol	GO:0005515//protein binding	GO:0032185//septin cytoskeleton organization	--
ENSRNOG00000001782	0	478.076	Osbpl11	oxysterol binding protein-like 11 [Source:RGD Symbol;Acc:1307294]	-	-	-	-	GO:0005829//cytosol;GO:0016020//membrane;GO:0043231//intracellular membrane-bounded organelle	GO:0008289//lipid binding;GO:0015248//sterol transporter activity;GO:0032934//sterol binding	GO:0006869//lipid transport;GO:0010890//positive regulation of sequestering of triglyceride;GO:0015918//sterol transport;GO:0045444//fat cell differentiation	--
ENSRNOG00000001783	0	1253.94	Tra2b	transformer 2 beta homolog [Source:RGD Symbol;Acc:619886]	Genetic Information Processing;Human Diseases	Transcription;Endocrine and metabolic disease	ko03040//Spliceosome;ko04936//Alcoholic liver disease	K12897;K12897	GO:0005634//nucleus;GO:0005637//nuclear inner membrane;GO:0005681//spliceosomal complex;GO:0032991//protein-containing complex;GO:0048471//perinuclear region of cytoplasm	GO:0003676//nucleic acid binding;GO:0003723//RNA binding;GO:0003729//mRNA binding;GO:0005515//protein binding;GO:0019904//protein domain specific binding;GO:0036002//pre-mRNA binding;GO:0042802//identical protein binding	GO:0000302//response to reactive oxygen species;GO:0000381//regulation of alternative mRNA splicing, via spliceosome;GO:0000398//mRNA splicing, via spliceosome;GO:0006397//mRNA processing;GO:0008380//RNA splicing;GO:0021796//cerebral cortex regionalization;GO:0043484//regulation of RNA splicing;GO:0048026//positive regulation of mRNA splicing, via spliceosome;GO:0071333//cellular response to gluc…	--
ENSRNOG00000001786	0	1262.59	Snx4	sorting nexin 4 [Source:RGD Symbol;Acc:1309763]	Cellular Processes	Transport and catabolism	ko04144//Endocytosis	K17919	GO:0005737//cytoplasm;GO:0005769//early endosome;GO:0005868//cytoplasmic dynein complex;GO:0005886//plasma membrane;GO:0016020//membrane;GO:0031201//SNARE complex;GO:0031901//early endosome membrane;GO:0032991//protein-containing complex	GO:0005154//epidermal growth factor receptor binding;GO:0005158//insulin receptor binding;GO:0032266//phosphatidylinositol-3-phosphate binding;GO:0035091//phosphatidylinositol binding;GO:1990459//transferrin receptor binding;GO:1990460//leptin receptor binding	GO:0015031//protein transport;GO:0032456//endocytic recycling;GO:1903595//positive regulation of histamine secretion by mast cell;GO:2000786//positive regulation of autophagosome assembly	--
ENSRNOG00000001789	0	116.368	Zfp148	zinc finger protein 148 [Source:RGD Symbol;Acc:62063]	-	-	-	-	GO:0005634//nucleus;GO:0005654//nucleoplasm;GO:0005794//Golgi apparatus	GO:0000976//transcription cis-regulatory region binding;GO:0000978//RNA polymerase II cis-regulatory region sequence-specific DNA binding;GO:0001227//DNA-binding transcription repressor activity, RNA polymerase II-specific;GO:0003677//DNA binding;GO:0003690//double-stranded DNA binding;GO:0003700//DNA-binding transcription factor activity;GO:0043565//sequence-specific DNA binding;GO:0046872//meta…	GO:0000122//negative regulation of transcription by RNA polymerase II;GO:0006357//regulation of transcription by RNA polymerase II;GO:0007276//gamete generation;GO:0010629//negative regulation of gene expression;GO:0045892//negative regulation of transcription, DNA-templated;GO:0045944//positive regulation of transcription by RNA polymerase II;GO:0065003//protein-containing complex assembly	zf-C2H2
ENSRNOG00000001795	0	6535.59	Itgb5	integrin subunit beta 5 [Source:RGD Symbol;Acc:628869]	Human Diseases;Environmental Information Processing;Cellular Processes;Human Diseases;Cellular Processes;Cellular Processes;Human Diseases;Environmental Information Processing;Human Diseases;Human Diseases	Infectious disease: viral;Signal transduction;Cell motility;Cancer: overview;Transport and catabolism;Cellular community - eukaryotes;Cardiovascular disease;Signaling molecules and interaction;Cardiovascular disease;Cardiovascular disease	ko05165//Human papillomavirus infection;ko04151//PI3K-Akt signaling pathway;ko04810//Regulation of actin cytoskeleton;ko05205//Proteoglycans in cancer;ko04145//Phagosome;ko04510//Focal adhesion;ko05414//Dilated cardiomyopathy;ko04512//ECM-receptor interaction;ko05410//Hypertrophic cardiomyopathy;ko05412//Arrhythmogenic right ventricular cardiomyopathy	K06588;K06588;K06588;K06588;K06588;K06588;K06588;K06588;K06588;K06588	GO:0008305//integrin complex;GO:0009986//cell surface;GO:0034684//integrin alphav-beta5 complex;GO:0043235//receptor complex	GO:0038023//signaling receptor activity	GO:0007160//cell-matrix adhesion;GO:0007179//transforming growth factor beta receptor signaling pathway;GO:0007229//integrin-mediated signaling pathway;GO:0016477//cell migration;GO:0035987//endodermal cell differentiation;GO:0043149//stress fiber assembly;GO:0090136//epithelial cell-cell adhesion	--
ENSRNOG00000001797	0	3849.66	Umps	uridine monophosphate synthetase [Source:RGD Symbol;Acc:1311908]	Metabolism;Metabolism;Metabolism	Global and overview maps;Xenobiotics biodegradation and metabolism;Nucleotide metabolism	ko01100//Metabolic pathways;ko00983//Drug metabolism - other enzymes;ko00240//Pyrimidine metabolism	K13421;K13421;K13421	GO:0005634//nucleus;GO:0005737//cytoplasm	GO:0003824//catalytic activity;GO:0004588//orotate phosphoribosyltransferase activity;GO:0004590//orotidine-5'-phosphate decarboxylase activity;GO:0016829//lyase activity;GO:0016831//carboxy-lyase activity	GO:0006207//'de novo' pyrimidine nucleobase biosynthetic process;GO:0006221//pyrimidine nucleotide biosynthetic process;GO:0006222//UMP biosynthetic process;GO:0006225//UDP biosynthetic process;GO:0007565//female pregnancy;GO:0007595//lactation;GO:0008152//metabolic process;GO:0009116//nucleoside metabolic process;GO:0019856//pyrimidine nucleobase biosynthetic process;GO:0044205//'de novo' UMP bi…	--
ENSRNOG00000001803	0	3493.92	Dnajb11	DnaJ heat shock protein family (Hsp40) member B11 [Source:RGD Symbol;Acc:1307373]	Genetic Information Processing	Folding, sorting and degradation	ko04141//Protein processing in endoplasmic reticulum	K09517	GO:0005615//extracellular space;GO:0005634//nucleus;GO:0005737//cytoplasm;GO:0005783//endoplasmic reticulum;GO:0005788//endoplasmic reticulum lumen;GO:0034663//endoplasmic reticulum chaperone complex;GO:0101031//chaperone complex	GO:0005102//signaling receptor binding;GO:0051082//unfolded protein binding;GO:0051787//misfolded protein binding	GO:0006457//protein folding;GO:0016556//mRNA modification;GO:0032781//positive regulation of ATPase activity;GO:0050768//negative regulation of neurogenesis;GO:0051604//protein maturation	--
ENSRNOG00000001804	0	845.703	Itpr2	inositol 1,4,5-trisphosphate receptor, type 2 [Source:RGD Symbol;Acc:69649]	Human Diseases;Human Diseases;Human Diseases;Human Diseases;Human Diseases;Human Diseases;Human Diseases;Organismal Systems;Human Diseases;Human Diseases;Cellular Processes;Cellular Processes;Environmental Information Processing;Organismal Systems;Cellular Processes;Environmental Information Processing;Organismal Systems;Environmental Information Processing;Organismal Systems;Organismal Systems;O…	Neurodegenerative disease;Neurodegenerative disease;Neurodegenerative disease;Neurodegenerative disease;Infectious disease: viral;Infectious disease: viral;Cancer: overview;Immune system;Infectious disease: viral;Neurodegenerative disease;Cell growth and death;Cell growth and death;Signal transduction;Immune system;Cell growth and death;Signal transduction;Endocrine system;Signal transduction;Imm…	ko05022//Pathways of neurodegeneration - multiple diseases;ko05010//Alzheimer disease;ko05012//Parkinson disease;ko05020//Prion disease;ko05170//Human immunodeficiency virus 1 infection;ko05163//Human cytomegalovirus infection;ko05205//Proteoglycans in cancer;ko04621//NOD-like receptor signaling pathway;ko05167//Kaposi sarcoma-associated herpesvirus infection;ko05017//Spinocerebellar ataxia;ko042…	K04959;K04959;K04959;K04959;K04959;K04959;K04959;K04959;K04959;K04959;K04959;K04959;K04959;K04959;K04959;K04959;K04959;K04959;K04959;K04959;K04959;K04959;K04959;K04959;K04959;K04959;K04959;K04959;K04959;K04959;K04959;K04959;K04959;K04959;K04959;K04959;K04959;K04959;K04959;K04959;K04959;K04959;K04959;K04959	GO:0005654//nucleoplasm;GO:0005737//cytoplasm;GO:0005783//endoplasmic reticulum;GO:0005789//endoplasmic reticulum membrane;GO:0005886//plasma membrane;GO:0005938//cell cortex;GO:0012505//endomembrane system;GO:0016020//membrane;GO:0016021//integral component of membrane;GO:0016529//sarcoplasmic reticulum;GO:0030659//cytoplasmic vesicle membrane;GO:0030667//secretory granule membrane;GO:0033017//s…	GO:0005216//ion channel activity;GO:0005220//inositol 1,4,5-trisphosphate-sensitive calcium-release channel activity;GO:0005262//calcium channel activity;GO:0005509//calcium ion binding;GO:0015278//calcium-release channel activity;GO:0035091//phosphatidylinositol binding;GO:0044325//transmembrane transporter binding;GO:0070679//inositol 1,4,5 trisphosphate binding;GO:0097110//scaffold protein bin…	GO:0001666//response to hypoxia;GO:0006811//ion transport;GO:0006816//calcium ion transport;GO:0048016//inositol phosphate-mediated signaling;GO:0051209//release of sequestered calcium ion into cytosol;GO:0055085//transmembrane transport;GO:0070588//calcium ion transmembrane transport;GO:0071320//cellular response to cAMP;GO:0071361//cellular response to ethanol	--
ENSRNOG00000001808	0	603.97	Ints13	integrator complex subunit 13 [Source:RGD Symbol;Acc:1592236]	-	-	-	-	GO:0005634//nucleus;GO:0005654//nucleoplasm;GO:0005737//cytoplasm;GO:0016604//nuclear body;GO:0032039//integrator complex;GO:0043231//intracellular membrane-bounded organelle	-	GO:0007052//mitotic spindle organization;GO:0007346//regulation of mitotic cell cycle;GO:0051642//centrosome localization;GO:0090435//protein localization to nuclear envelope	--
ENSRNOG00000001811	0	129.219	Fgfr1op2	FGFR1 oncogene partner 2 [Source:RGD Symbol;Acc:1303233]	-	-	-	-	GO:0005575//cellular_component;GO:0005737//cytoplasm	GO:0003674//molecular_function;GO:0042802//identical protein binding	GO:0009611//response to wounding;GO:0042060//wound healing	--
ENSRNOG00000001813	0	3347.3	Dnm1l	dynamin 1-like [Source:RGD Symbol;Acc:620416]	Organismal Systems;Cellular Processes;Environmental Information Processing	Immune system;Cell growth and death;Signal transduction	ko04621//NOD-like receptor signaling pathway;ko04217//Necroptosis;ko04668//TNF signaling pathway	K17065;K17065;K17065	GO:0000139//Golgi membrane;GO:0005737//cytoplasm;GO:0005739//mitochondrion;GO:0005741//mitochondrial outer membrane;GO:0005777//peroxisome;GO:0005783//endoplasmic reticulum;GO:0005794//Golgi apparatus;GO:0005829//cytosol;GO:0005874//microtubule;GO:0005903//brush border;GO:0005905//clathrin-coated pit;GO:0012505//endomembrane system;GO:0016020//membrane;GO:0030054//cell junction;GO:0030672//synapt…	GO:0000166//nucleotide binding;GO:0003924//GTPase activity;GO:0005515//protein binding;GO:0005525//GTP binding;GO:0008017//microtubule binding;GO:0008289//lipid binding;GO:0016787//hydrolase activity;GO:0030276//clathrin binding;GO:0030742//GTP-dependent protein binding;GO:0031267//small GTPase binding;GO:0031625//ubiquitin protein ligase binding;GO:0042802//identical protein binding;GO:0042803//…	GO:0000266//mitochondrial fission;GO:0001836//release of cytochrome c from mitochondria;GO:0003374//dynamin family protein polymerization involved in mitochondrial fission;GO:0006816//calcium ion transport;GO:0006897//endocytosis;GO:0007005//mitochondrion organization;GO:0010468//regulation of gene expression;GO:0010637//negative regulation of mitochondrial fusion;GO:0010821//regulation of mitoch…	--
ENSRNOG00000001815	0	12559.2	Eif4a2	eukaryotic translation initiation factor 4A2 [Source:RGD Symbol;Acc:1309225]	-	-	-	-	GO:0005575//cellular_component;GO:0048471//perinuclear region of cytoplasm	GO:0000166//nucleotide binding;GO:0003674//molecular_function;GO:0003676//nucleic acid binding;GO:0003723//RNA binding;GO:0003724//RNA helicase activity;GO:0003743//translation initiation factor activity;GO:0004386//helicase activity;GO:0005524//ATP binding;GO:0016787//hydrolase activity;GO:0016887//ATP hydrolysis activity	GO:0002183//cytoplasmic translational initiation;GO:0006412//translation;GO:0006413//translational initiation;GO:0008150//biological_process;GO:1900260//negative regulation of RNA-directed 5'-3' RNA polymerase activity;GO:1990830//cellular response to leukemia inhibitory factor	--
ENSRNOG00000001816	0	4782.76	Rfc4	replication factor C subunit 4 [Source:RGD Symbol;Acc:1310142]	Genetic Information Processing;Genetic Information Processing;Genetic Information Processing	Replication and repair;Replication and repair;Replication and repair	ko03420//Nucleotide excision repair;ko03030//DNA replication;ko03430//Mismatch repair	K10755;K10755;K10755	GO:0005575//cellular_component;GO:0005634//nucleus;GO:0005654//nucleoplasm;GO:0005663//DNA replication factor C complex;GO:0031390//Ctf18 RFC-like complex;GO:0031391//Elg1 RFC-like complex	GO:0000166//nucleotide binding;GO:0003674//molecular_function;GO:0003677//DNA binding;GO:0003689//DNA clamp loader activity;GO:0005524//ATP binding;GO:0016887//ATP hydrolysis activity;GO:0017116//single-stranded DNA helicase activity;GO:0019899//enzyme binding	GO:0006260//DNA replication;GO:0006261//DNA-dependent DNA replication;GO:0006281//DNA repair;GO:0008150//biological_process;GO:0032508//DNA duplex unwinding;GO:1900264//positive regulation of DNA-directed DNA polymerase activity	--
ENSRNOG00000001817	0	277.86	Tm7sf3	transmembrane 7 superfamily member 3 [Source:RGD Symbol;Acc:1306752]	-	-	-	-	GO:0005886//plasma membrane;GO:0016020//membrane;GO:0016021//integral component of membrane	-	GO:0032024//positive regulation of insulin secretion;GO:0034620//cellular response to unfolded protein;GO:0043069//negative regulation of programmed cell death	--
ENSRNOG00000001820	0	359.271	Med21	mediator complex subunit 21 [Source:RGD Symbol;Acc:1309836]	-	-	-	-	GO:0000151//ubiquitin ligase complex;GO:0005634//nucleus;GO:0016592//mediator complex;GO:0070847//core mediator complex	GO:0003712//transcription coregulator activity;GO:0003713//transcription coactivator activity;GO:0061630//ubiquitin protein ligase activity	GO:0001824//blastocyst development;GO:0006357//regulation of transcription by RNA polymerase II;GO:0016567//protein ubiquitination;GO:0019827//stem cell population maintenance;GO:0045944//positive regulation of transcription by RNA polymerase II	--
ENSRNOG00000001827	0	674.463	Masp1	MBL associated serine protease 1 [Source:RGD Symbol;Acc:620213]	Human Diseases;Organismal Systems;Human Diseases	Infectious disease: viral;Immune system;Infectious disease: bacterial	ko05171//Coronavirus disease - COVID-19;ko04610//Complement and coagulation cascades;ko05150//Staphylococcus aureus infection	K03992;K03992;K03992	GO:0005576//extracellular region;GO:0005615//extracellular space;GO:0005654//nucleoplasm;GO:0005829//cytosol	GO:0004252//serine-type endopeptidase activity;GO:0005509//calcium ion binding;GO:0008233//peptidase activity;GO:0008236//serine-type peptidase activity;GO:0016787//hydrolase activity;GO:0042803//protein homodimerization activity;GO:0046872//metal ion binding;GO:0048306//calcium-dependent protein binding	GO:0001867//complement activation, lectin pathway;GO:0002376//immune system process;GO:0006508//proteolysis;GO:0006956//complement activation;GO:0045087//innate immune response	--
ENSRNOG00000001828	0	382.966	Stk38l	serine/threonine kinase 38 like [Source:RGD Symbol;Acc:1564793]	-	-	-	-	GO:0005737//cytoplasm;GO:0005829//cytosol;GO:0015629//actin cytoskeleton	GO:0000166//nucleotide binding;GO:0000287//magnesium ion binding;GO:0004672//protein kinase activity;GO:0004674//protein serine/threonine kinase activity;GO:0005515//protein binding;GO:0005524//ATP binding;GO:0016301//kinase activity;GO:0016740//transferase activity	GO:0006468//protein phosphorylation;GO:0016310//phosphorylation;GO:0018105//peptidyl-serine phosphorylation;GO:0035556//intracellular signal transduction;GO:0051128//regulation of cellular component organization	--
ENSRNOG00000001829	0	124.643	Ube2v2	ubiquitin conjugating enzyme E2 V2 [Source:RGD Symbol;Acc:727838]	Human Diseases;Organismal Systems	Infectious disease: bacterial;Immune system	ko05131//Shigellosis;ko04624//Toll and Imd signaling pathway	K10704;K10704	-	-	-	--
ENSRNOG00000001833	0	7856.07	Mcm4	minichromosome maintenance complex component 4 [Source:RGD Symbol;Acc:3060]	Cellular Processes;Genetic Information Processing	Cell growth and death;Replication and repair	ko04110//Cell cycle;ko03030//DNA replication	K02212;K02212	GO:0005634//nucleus;GO:0005694//chromosome;GO:0042555//MCM complex;GO:0071162//CMG complex	GO:0000166//nucleotide binding;GO:0003677//DNA binding;GO:0003678//DNA helicase activity;GO:0003697//single-stranded DNA binding;GO:0004386//helicase activity;GO:0005524//ATP binding;GO:0016787//hydrolase activity;GO:0016887//ATP hydrolysis activity;GO:0017116//single-stranded DNA helicase activity	GO:0000727//double-strand break repair via break-induced replication;GO:0006260//DNA replication;GO:0006268//DNA unwinding involved in DNA replication;GO:0006270//DNA replication initiation;GO:0006271//DNA strand elongation involved in DNA replication;GO:0007049//cell cycle;GO:0032508//DNA duplex unwinding;GO:1902975//mitotic DNA replication initiation	--
ENSRNOG00000001842	0	318.455	Mrps35	mitochondrial ribosomal protein S35 [Source:RGD Symbol;Acc:1306720]	-	-	-	-	GO:0005763//mitochondrial small ribosomal subunit;GO:0005840//ribosome	GO:0003735//structural constituent of ribosome	GO:0032543//mitochondrial translation	--
ENSRNOG00000001844	0.000778695	196.902	Klhl42	kelch-like family, member 42 [Source:RGD Symbol;Acc:1560924]	-	-	-	-	GO:0031463//Cul3-RING ubiquitin ligase complex	GO:0004842//ubiquitin-protein transferase activity;GO:0005515//protein binding	GO:0000209//protein polyubiquitination;GO:0032886//regulation of microtubule-based process;GO:0043161//proteasome-mediated ubiquitin-dependent protein catabolic process	--
ENSRNOG00000001845	0	248.907	Top3b	DNA topoisomerase III beta [Source:RGD Symbol;Acc:1309468]	Genetic Information Processing;Genetic Information Processing	Replication and repair;Replication and repair	ko03440//Homologous recombination;ko03460//Fanconi anemia pathway	K03165;K03165	GO:0000793//condensed chromosome;GO:0005634//nucleus;GO:0140225//DNA topoisomerase III-beta-TDRD3 complex	GO:0003677//DNA binding;GO:0003916//DNA topoisomerase activity;GO:0003917//DNA topoisomerase type I (single strand cut, ATP-independent) activity;GO:0016853//isomerase activity	GO:0006265//DNA topological change;GO:0007059//chromosome segregation	--
ENSRNOG00000001849	0	3517.15	Mapk1	mitogen activated protein kinase 1 [Source:RGD Symbol;Acc:70500]	Human Diseases;Human Diseases;Human Diseases;Human Diseases;Human Diseases;Human Diseases;Human Diseases;Human Diseases;Environmental Information Processing;Organismal Systems;Human Diseases;Human Diseases;Human Diseases;Cellular Processes;Environmental Information Processing;Human Diseases;Human Diseases;Human Diseases;Cellular Processes;Human Diseases;Cellular Processes;Organismal Systems;Human…	Neurodegenerative disease;Neurodegenerative disease;Infectious disease: viral;Cancer: overview;Infectious disease: bacterial;Neurodegenerative disease;Cancer: overview;Infectious disease: viral;Signal transduction;Immune system;Cancer: overview;Infectious disease: viral;Cardiovascular disease;Cell motility;Signal transduction;Infectious disease: viral;Infectious disease: viral;Cancer: overview;Tr…	ko05022//Pathways of neurodegeneration - multiple diseases;ko05010//Alzheimer disease;ko05171//Coronavirus disease - COVID-19;ko05200//Pathways in cancer;ko05132//Salmonella infection;ko05020//Prion disease;ko05208//Chemical carcinogenesis - reactive oxygen species;ko05165//Human papillomavirus infection;ko04151//PI3K-Akt signaling pathway;ko04613//Neutrophil extracellular trap formation;ko05203/…	K04371;K04371;K04371;K04371;K04371;K04371;K04371;K04371;K04371;K04371;K04371;K04371;K04371;K04371;K04371;K04371;K04371;K04371;K04371;K04371;K04371;K04371;K04371;K04371;K04371;K04371;K04371;K04371;K04371;K04371;K04371;K04371;K04371;K04371;K04371;K04371;K04371;K04371;K04371;K04371;K04371;K04371;K04371;K04371;K04371;K04371;K04371;K04371;K04371;K04371;K04371;K04371;K04371;K04371;K04371;K04371;K04371;…	GO:0005634//nucleus;GO:0005654//nucleoplasm;GO:0005737//cytoplasm;GO:0005739//mitochondrion;GO:0005769//early endosome;GO:0005770//late endosome;GO:0005794//Golgi apparatus;GO:0005815//microtubule organizing center;GO:0005819//spindle;GO:0005829//cytosol;GO:0005856//cytoskeleton;GO:0005886//plasma membrane;GO:0005901//caveola;GO:0005925//focal adhesion;GO:0014069//postsynaptic density;GO:0016020/…	GO:0000166//nucleotide binding;GO:0001784//phosphotyrosine residue binding;GO:0003690//double-stranded DNA binding;GO:0004672//protein kinase activity;GO:0004674//protein serine/threonine kinase activity;GO:0004707//MAP kinase activity;GO:0004708//MAP kinase kinase activity;GO:0004712//protein serine/threonine/tyrosine kinase activity;GO:0005515//protein binding;GO:0005524//ATP binding;GO:0008353…	GO:0000165//MAPK cascade;GO:0006468//protein phosphorylation;GO:0006915//apoptotic process;GO:0006974//cellular response to DNA damage stimulus;GO:0007049//cell cycle;GO:0007165//signal transduction;GO:0007166//cell surface receptor signaling pathway;GO:0007507//heart development;GO:0007568//aging;GO:0008284//positive regulation of cell population proliferation;GO:0009636//response to toxic subst…	--
ENSRNOG00000001852	0	924.072	Ergic2	ERGIC and golgi 2 [Source:RGD Symbol;Acc:1310606]	-	-	-	-	GO:0005634//nucleus;GO:0005730//nucleolus;GO:0005737//cytoplasm;GO:0005783//endoplasmic reticulum;GO:0005794//Golgi apparatus;GO:0016020//membrane;GO:0016021//integral component of membrane;GO:0030134//COPII-coated ER to Golgi transport vesicle;GO:0033116//endoplasmic reticulum-Golgi intermediate compartment membrane;GO:0043231//intracellular membrane-bounded organelle	-	GO:0006888//endoplasmic reticulum to Golgi vesicle-mediated transport;GO:0006890//retrograde vesicle-mediated transport, Golgi to endoplasmic reticulum;GO:0016192//vesicle-mediated transport	--
ENSRNOG00000001859	0	3455.3	Sdf2l1	stromal cell-derived factor 2-like 1 [Source:RGD Symbol;Acc:1585844]	-	-	-	-	GO:0005783//endoplasmic reticulum;GO:0016020//membrane;GO:0034663//endoplasmic reticulum chaperone complex;GO:0101031//chaperone complex	GO:0051087//chaperone binding;GO:0051117//ATPase binding;GO:0051787//misfolded protein binding	GO:0034976//response to endoplasmic reticulum stress;GO:0042981//regulation of apoptotic process;GO:0051085//chaperone cofactor-dependent protein refolding;GO:0071218//cellular response to misfolded protein;GO:0071712//ER-associated misfolded protein catabolic process	--
ENSRNOG00000001862	0	1217.52	Ube2l3	ubiquitin-conjugating enzyme E2L 3 [Source:RGD Symbol;Acc:1308361]	Human Diseases;Human Diseases;Genetic Information Processing	Neurodegenerative disease;Neurodegenerative disease;Folding, sorting and degradation	ko05022//Pathways of neurodegeneration - multiple diseases;ko05012//Parkinson disease;ko04120//Ubiquitin mediated proteolysis	K04552;K04552;K04552	GO:0005634//nucleus;GO:0005737//cytoplasm;GO:0005829//cytosol;GO:0098793//presynapse	GO:0000166//nucleotide binding;GO:0003674//molecular_function;GO:0003713//transcription coactivator activity;GO:0004842//ubiquitin-protein transferase activity;GO:0005524//ATP binding;GO:0016740//transferase activity;GO:0031625//ubiquitin protein ligase binding;GO:0061631//ubiquitin conjugating enzyme activity;GO:0097027//ubiquitin-protein transferase activator activity	GO:0000209//protein polyubiquitination;GO:0006355//regulation of transcription, DNA-templated;GO:0006511//ubiquitin-dependent protein catabolic process;GO:0007420//brain development;GO:0008283//cell population proliferation;GO:0016567//protein ubiquitination;GO:0031398//positive regulation of protein ubiquitination;GO:0044770//cell cycle phase transition;GO:0045893//positive regulation of transcr…	--
ENSRNOG00000001867	0	1119.39	Snap29	synaptosome associated protein 29 [Source:RGD Symbol;Acc:620225]	Cellular Processes;Genetic Information Processing	Transport and catabolism;Folding, sorting and degradation	ko04140//Autophagy - animal;ko04130//SNARE interactions in vesicular transport	K08509;K08509	GO:0005654//nucleoplasm;GO:0005737//cytoplasm;GO:0005776//autophagosome;GO:0005813//centrosome;GO:0005829//cytosol;GO:0020018//ciliary pocket membrane;GO:0031201//SNARE complex	-	GO:0016240//autophagosome membrane docking;GO:0060271//cilium assembly;GO:0097352//autophagosome maturation	--
ENSRNOG00000001868	0	1579.22	Crkl	CRK like proto-oncogene, adaptor protein [Source:RGD Symbol;Acc:1308531]	Human Diseases;Human Diseases;Cellular Processes;Environmental Information Processing;Human Diseases;Human Diseases;Cellular Processes;Human Diseases;Environmental Information Processing;Organismal Systems;Organismal Systems;Organismal Systems;Organismal Systems;Human Diseases;Organismal Systems;Human Diseases;Environmental Information Processing;Human Diseases	Cancer: overview;Infectious disease: viral;Cell motility;Signal transduction;Infectious disease: viral;Infectious disease: bacterial;Cellular community - eukaryotes;Cancer: overview;Signal transduction;Endocrine system;Immune system;Immune system;Nervous system;Infectious disease: bacterial;Endocrine system;Cancer: specific types;Signal transduction;Cancer: specific types	ko05200//Pathways in cancer;ko05170//Human immunodeficiency virus 1 infection;ko04810//Regulation of actin cytoskeleton;ko04010//MAPK signaling pathway;ko05163//Human cytomegalovirus infection;ko05135//Yersinia infection;ko04510//Focal adhesion;ko05206//MicroRNAs in cancer;ko04015//Rap1 signaling pathway;ko04910//Insulin signaling pathway;ko04062//Chemokine signaling pathway;ko04666//Fc gamma R-m…	K04438;K04438;K04438;K04438;K04438;K04438;K04438;K04438;K04438;K04438;K04438;K04438;K04438;K04438;K04438;K04438;K04438;K04438	GO:0005654//nucleoplasm;GO:0005737//cytoplasm;GO:0005829//cytosol;GO:0031594//neuromuscular junction;GO:0032991//protein-containing complex;GO:0045202//synapse;GO:0098890//extrinsic component of postsynaptic membrane	GO:0001784//phosphotyrosine residue binding;GO:0005515//protein binding;GO:0030971//receptor tyrosine kinase binding;GO:0035591//signaling adaptor activity;GO:0042802//identical protein binding;GO:0061629//RNA polymerase II-specific DNA-binding transcription factor binding	GO:0001558//regulation of cell growth;GO:0001568//blood vessel development;GO:0001655//urogenital system development;GO:0001764//neuron migration;GO:0001783//B cell apoptotic process;GO:0001933//negative regulation of protein phosphorylation;GO:0001934//positive regulation of protein phosphorylation;GO:0002685//regulation of leukocyte migration;GO:0003151//outflow tract morphogenesis;GO:0006629//…	--
ENSRNOG00000001870	0.0003125	84.8686	Lztr1	leucine-zipper-like transcription regulator 1 [Source:RGD Symbol;Acc:1309100]	-	-	-	-	GO:0005794//Golgi apparatus;GO:0012505//endomembrane system;GO:0031463//Cul3-RING ubiquitin ligase complex;GO:0055038//recycling endosome membrane	GO:0005515//protein binding;GO:0031267//small GTPase binding	GO:0016567//protein ubiquitination;GO:0046580//negative regulation of Ras protein signal transduction	--
ENSRNOG00000001875	0	1286.77	Smpd4	sphingomyelin phosphodiesterase 4 [Source:RGD Symbol;Acc:1310674]	Metabolism;Metabolism	Global and overview maps;Lipid metabolism	ko01100//Metabolic pathways;ko00600//Sphingolipid metabolism	K12353;K12353	GO:0005635//nuclear envelope;GO:0005640//nuclear outer membrane;GO:0005783//endoplasmic reticulum;GO:0005794//Golgi apparatus;GO:0005802//trans-Golgi network;GO:0016020//membrane;GO:0016021//integral component of membrane;GO:0042383//sarcolemma	GO:0004767//sphingomyelin phosphodiesterase activity;GO:0050290//sphingomyelin phosphodiesterase D activity	GO:0001701//in utero embryonic development;GO:0006685//sphingomyelin catabolic process;GO:0007029//endoplasmic reticulum organization;GO:0046475//glycerophospholipid catabolic process;GO:0046513//ceramide biosynthetic process;GO:0071356//cellular response to tumor necrosis factor	--
ENSRNOG00000001877	0	135.065	Med15	mediator complex subunit 15 [Source:RGD Symbol;Acc:1307560]	-	-	-	-	GO:0005575//cellular_component;GO:0005634//nucleus;GO:0005654//nucleoplasm;GO:0016592//mediator complex;GO:0070847//core mediator complex	GO:0003674//molecular_function;GO:0003712//transcription coregulator activity	GO:0006355//regulation of transcription, DNA-templated;GO:0006357//regulation of transcription by RNA polymerase II;GO:0008150//biological_process;GO:0019827//stem cell population maintenance	--
ENSRNOG00000001878	0	80.7033	Klhl22	kelch-like family member 22 [Source:RGD Symbol;Acc:1306288]	-	-	-	-	GO:0005634//nucleus;GO:0005737//cytoplasm;GO:0005764//lysosome;GO:0005813//centrosome;GO:0005815//microtubule organizing center;GO:0005819//spindle;GO:0005827//polar microtubule;GO:0005829//cytosol;GO:0005856//cytoskeleton;GO:0031463//Cul3-RING ubiquitin ligase complex;GO:0072686//mitotic spindle	GO:0005515//protein binding;GO:0071889//14-3-3 protein binding	GO:0000070//mitotic sister chromatid segregation;GO:0006513//protein monoubiquitination;GO:0007049//cell cycle;GO:0007094//mitotic spindle assembly checkpoint signaling;GO:0010507//negative regulation of autophagy;GO:0016567//protein ubiquitination;GO:0030307//positive regulation of cell growth;GO:0043161//proteasome-mediated ubiquitin-dependent protein catabolic process;GO:0051301//cell division…	--
ENSRNOG00000001884	0	4893.96	Ranbp1	RAN binding protein 1 [Source:RGD Symbol;Acc:1310521]	Human Diseases;Human Diseases	Cancer: overview;Infectious disease: viral	ko05203//Viral carcinogenesis;ko05166//Human T-cell leukemia virus 1 infection	K15306;K15306	GO:0005634//nucleus;GO:0005643//nuclear pore;GO:0005737//cytoplasm;GO:0005813//centrosome;GO:0032838//plasma membrane bounded cell projection cytoplasm;GO:1904115//axon cytoplasm	GO:0005092//GDP-dissociation inhibitor activity;GO:0005096//GTPase activator activity;GO:0005515//protein binding	GO:0006913//nucleocytoplasmic transport;GO:0007051//spindle organization;GO:0010976//positive regulation of neuron projection development;GO:0046604//positive regulation of mitotic centrosome separation;GO:0046907//intracellular transport;GO:0050790//regulation of catalytic activity;GO:0051592//response to calcium ion;GO:0071466//cellular response to xenobiotic stimulus;GO:0072750//cellular respo…	--
ENSRNOG00000001885	0	1706.31	Trmt2a	tRNA methyltransferase 2 homolog A [Source:RGD Symbol;Acc:1310418]	-	-	-	-	-	GO:0003676//nucleic acid binding;GO:0003723//RNA binding;GO:0008168//methyltransferase activity;GO:0008173//RNA methyltransferase activity;GO:0016740//transferase activity	GO:0001510//RNA methylation;GO:0006396//RNA processing;GO:0032259//methylation	--
ENSRNOG00000001886	0	212.498	Dgcr8	DGCR8 microprocessor complex subunit [Source:RGD Symbol;Acc:1306365]	-	-	-	-	GO:0005575//cellular_component;GO:0005634//nucleus;GO:0005654//nucleoplasm;GO:0005737//cytoplasm;GO:0005829//cytosol;GO:0014069//postsynaptic density;GO:0016604//nuclear body;GO:0070877//microprocessor complex	GO:0003674//molecular_function;GO:0003723//RNA binding;GO:0003725//double-stranded RNA binding;GO:0005515//protein binding;GO:0020037//heme binding;GO:0042802//identical protein binding;GO:0042803//protein homodimerization activity;GO:0070878//primary miRNA binding;GO:0140517//protein-RNA adaptor activity	GO:0008150//biological_process;GO:0031053//primary miRNA processing;GO:0072091//regulation of stem cell proliferation	--
ENSRNOG00000001889	0	2051.57	Comt	catechol-O-methyltransferase [Source:RGD Symbol;Acc:2379]	Metabolism;Organismal Systems;Metabolism;Metabolism	Global and overview maps;Nervous system;Amino acid metabolism;Lipid metabolism	ko01100//Metabolic pathways;ko04728//Dopaminergic synapse;ko00350//Tyrosine metabolism;ko00140//Steroid hormone biosynthesis	K00545;K00545;K00545;K00545	GO:0005737//cytoplasm;GO:0005829//cytosol;GO:0005886//plasma membrane;GO:0016020//membrane;GO:0016021//integral component of membrane;GO:0030424//axon;GO:0030425//dendrite;GO:0043197//dendritic spine;GO:0043231//intracellular membrane-bounded organelle;GO:0044297//cell body;GO:0045211//postsynaptic membrane	GO:0000287//magnesium ion binding;GO:0008168//methyltransferase activity;GO:0008171//O-methyltransferase activity;GO:0016206//catechol O-methyltransferase activity;GO:0016740//transferase activity;GO:0046872//metal ion binding;GO:0102084//L-dopa O-methyltransferase activity;GO:0102938//orcinol O-methyltransferase activity	GO:0006584//catecholamine metabolic process;GO:0006629//lipid metabolic process;GO:0007565//female pregnancy;GO:0007612//learning;GO:0007614//short-term memory;GO:0008210//estrogen metabolic process;GO:0009410//response to xenobiotic stimulus;GO:0014070//response to organic cyclic compound;GO:0016036//cellular response to phosphate starvation;GO:0032259//methylation;GO:0032496//response to lipopo…	--
ENSRNOG00000001893	0	5986.49	Ppp2ca	serine/threonine-protein phosphatase 2A catalytic subunit alpha-like [Source:RGD Symbol;Acc:2318135]	Human Diseases;Environmental Information Processing;Cellular Processes;Cellular Processes;Human Diseases;Genetic Information Processing;Cellular Processes;Environmental Information Processing;Environmental Information Processing;Organismal Systems;Organismal Systems;Environmental Information Processing;Human Diseases;Environmental Information Processing;Organismal Systems;Cellular Processes;Envir…	Infectious disease: viral;Signal transduction;Transport and catabolism;Cellular community - eukaryotes;Infectious disease: viral;Translation;Cell growth and death;Signal transduction;Signal transduction;Circulatory system;Nervous system;Signal transduction;Infectious disease: parasitic;Signal transduction;Nervous system;Transport and catabolism;Signal transduction;Signal transduction	ko05165//Human papillomavirus infection;ko04151//PI3K-Akt signaling pathway;ko04140//Autophagy - animal;ko04530//Tight junction;ko05160//Hepatitis C;ko03015//mRNA surveillance pathway;ko04114//Oocyte meiosis;ko04071//Sphingolipid signaling pathway;ko04152//AMPK signaling pathway;ko04261//Adrenergic signaling in cardiomyocytes;ko04728//Dopaminergic synapse;ko04390//Hippo signaling pathway;ko05142/…	K04382;K04382;K04382;K04382;K04382;K04382;K04382;K04382;K04382;K04382;K04382;K04382;K04382;K04382;K04382;K04382;K04382;K04382	-	GO:0004721//phosphoprotein phosphatase activity;GO:0004722//protein serine/threonine phosphatase activity;GO:0016787//hydrolase activity;GO:0106306//protein serine phosphatase activity;GO:0106307//protein threonine phosphatase activity	GO:0006470//protein dephosphorylation	--
ENSRNOG00000005389	0	5986.49	Ppp2ca	protein phosphatase 2 catalytic subunit alpha [Source:RGD Symbol;Acc:3380]	Human Diseases;Environmental Information Processing;Cellular Processes;Cellular Processes;Human Diseases;Genetic Information Processing;Cellular Processes;Environmental Information Processing;Environmental Information Processing;Organismal Systems;Organismal Systems;Environmental Information Processing;Human Diseases;Environmental Information Processing;Organismal Systems;Cellular Processes	Infectious disease: viral;Signal transduction;Transport and catabolism;Cellular community - eukaryotes;Infectious disease: viral;Translation;Cell growth and death;Signal transduction;Signal transduction;Circulatory system;Nervous system;Signal transduction;Infectious disease: parasitic;Signal transduction;Nervous system;Transport and catabolism	ko05165//Human papillomavirus infection;ko04151//PI3K-Akt signaling pathway;ko04140//Autophagy - animal;ko04530//Tight junction;ko05160//Hepatitis C;ko03015//mRNA surveillance pathway;ko04114//Oocyte meiosis;ko04071//Sphingolipid signaling pathway;ko04152//AMPK signaling pathway;ko04261//Adrenergic signaling in cardiomyocytes;ko04728//Dopaminergic synapse;ko04390//Hippo signaling pathway;ko05142/…	K04382;K04382;K04382;K04382;K04382;K04382;K04382;K04382;K04382;K04382;K04382;K04382;K04382;K04382;K04382;K04382	GO:0000159//protein phosphatase type 2A complex;GO:0000775//chromosome, centromeric region;GO:0000922//spindle pole;GO:0005634//nucleus;GO:0005694//chromosome;GO:0005737//cytoplasm;GO:0005829//cytosol;GO:0005856//cytoskeleton;GO:0005886//plasma membrane;GO:0014069//postsynaptic density;GO:0043005//neuron projection;GO:0043195//terminal bouton;GO:0045121//membrane raft;GO:0045202//synapse	GO:0004721//phosphoprotein phosphatase activity;GO:0004722//protein serine/threonine phosphatase activity;GO:0004725//protein tyrosine phosphatase activity;GO:0005515//protein binding;GO:0008022//protein C-terminus binding;GO:0016787//hydrolase activity;GO:0019899//enzyme binding;GO:0019901//protein kinase binding;GO:0019903//protein phosphatase binding;GO:0019904//protein domain specific binding…	GO:0000122//negative regulation of transcription by RNA polymerase II;GO:0001932//regulation of protein phosphorylation;GO:0001933//negative regulation of protein phosphorylation;GO:0003231//cardiac ventricle development;GO:0006470//protein dephosphorylation;GO:0007498//mesoderm development;GO:0007507//heart development;GO:0010288//response to lead ion;GO:0010469//regulation of signaling receptor…	--
ENSRNOG00000001928	0	151.728	Il1rap	interleukin 1 receptor accessory protein [Source:RGD Symbol;Acc:2893]	Environmental Information Processing;Organismal Systems;Organismal Systems;Environmental Information Processing	Signal transduction;Sensory system;Immune system;Signaling molecules and interaction	ko04010//MAPK signaling pathway;ko04750//Inflammatory mediator regulation of TRP channels;ko04659//Th17 cell differentiation;ko04060//Cytokine-cytokine receptor interaction	K04723;K04723;K04723;K04723	GO:0016020//membrane;GO:0016021//integral component of membrane;GO:0098978//glutamatergic synapse	GO:0002114//interleukin-33 receptor activity;GO:0003953//NAD+ nucleosidase activity;GO:0004908//interleukin-1 receptor activity;GO:0016787//hydrolase activity	GO:0007165//signal transduction;GO:0019221//cytokine-mediated signaling pathway;GO:0032736//positive regulation of interleukin-13 production;GO:0032753//positive regulation of interleukin-4 production;GO:0032754//positive regulation of interleukin-5 production;GO:0032755//positive regulation of interleukin-6 production;GO:0038172//interleukin-33-mediated signaling pathway;GO:0051092//positive reg…	--
ENSRNOG00000001960	0	465.368	Sult1d1	sulfotransferase family 1D, member 1 [Source:RGD Symbol;Acc:620491]	-	-	-	-	GO:0005737//cytoplasm	GO:0004062//aryl sulfotransferase activity;GO:0008146//sulfotransferase activity;GO:0016740//transferase activity	GO:0000103//sulfate assimilation;GO:0006584//catecholamine metabolic process;GO:0006629//lipid metabolic process;GO:0051923//sulfation	--
ENSRNOG00000011269	0	465.368	Sult1c3	sulfotransferase family 1C member 3 [Source:RGD Symbol;Acc:3768]	-	-	-	-	GO:0005737//cytoplasm	GO:0004062//aryl sulfotransferase activity;GO:0008146//sulfotransferase activity;GO:0016740//transferase activity	GO:0006790//sulfur compound metabolic process	--
ENSRNOG00000001964	0	1669.61	Cd47	Cd47 molecule [Source:RGD Symbol;Acc:2308]	Environmental Information Processing	Signaling molecules and interaction	ko04512//ECM-receptor interaction	K06266	GO:0005886//plasma membrane;GO:0005887//integral component of plasma membrane;GO:0009986//cell surface;GO:0016020//membrane;GO:0016021//integral component of membrane;GO:0070062//extracellular exosome	GO:0070053//thrombospondin receptor activity;GO:0086080//protein binding involved in heterotypic cell-cell adhesion;GO:0098632//cell-cell adhesion mediator activity	GO:0006954//inflammatory response;GO:0007155//cell adhesion;GO:0007229//integrin-mediated signaling pathway;GO:0008228//opsonization;GO:0008284//positive regulation of cell population proliferation;GO:0009617//response to bacterium;GO:0016477//cell migration;GO:0022409//positive regulation of cell-cell adhesion;GO:0032649//regulation of interferon-gamma production;GO:0032653//regulation of interl…	--
ENSRNOG00000001989	0	6108.54	Alcam	activated leukocyte cell adhesion molecule [Source:RGD Symbol;Acc:619972]	Environmental Information Processing	Signaling molecules and interaction	ko04514//Cell adhesion molecules	K06547	GO:0001772//immunological synapse;GO:0005886//plasma membrane;GO:0005887//integral component of plasma membrane;GO:0009897//external side of plasma membrane;GO:0016020//membrane;GO:0016021//integral component of membrane;GO:0030424//axon;GO:0030425//dendrite;GO:0031226//intrinsic component of plasma membrane;GO:0042101//T cell receptor complex;GO:0042995//cell projection;GO:0043025//neuronal cell…	GO:0042802//identical protein binding	GO:0002250//adaptive immune response;GO:0002376//immune system process;GO:0007155//cell adhesion;GO:0007157//heterophilic cell-cell adhesion via plasma membrane cell adhesion molecules;GO:0007411//axon guidance;GO:0008045//motor neuron axon guidance;GO:0031290//retinal ganglion cell axon guidance;GO:0048846//axon extension involved in axon guidance;GO:1990138//neuron projection extension	--
ENSRNOG00000001991	0	8079.47	Atp5po	ATP synthase peripheral stalk subunit OSCP [Source:RGD Symbol;Acc:621379]	Metabolism;Human Diseases;Human Diseases;Human Diseases;Human Diseases;Human Diseases;Human Diseases;Human Diseases;Human Diseases;Organismal Systems;Metabolism	Global and overview maps;Neurodegenerative disease;Neurodegenerative disease;Neurodegenerative disease;Neurodegenerative disease;Neurodegenerative disease;Neurodegenerative disease;Cancer: overview;Cardiovascular disease;Environmental adaptation;Energy metabolism	ko01100//Metabolic pathways;ko05022//Pathways of neurodegeneration - multiple diseases;ko05014//Amyotrophic lateral sclerosis;ko05010//Alzheimer disease;ko05016//Huntington disease;ko05012//Parkinson disease;ko05020//Prion disease;ko05208//Chemical carcinogenesis - reactive oxygen species;ko05415//Diabetic cardiomyopathy;ko04714//Thermogenesis;ko00190//Oxidative phosphorylation	K02137;K02137;K02137;K02137;K02137;K02137;K02137;K02137;K02137;K02137;K02137	GO:0000274//mitochondrial proton-transporting ATP synthase, stator stalk;GO:0000276//mitochondrial proton-transporting ATP synthase complex, coupling factor F(o);GO:0005739//mitochondrion;GO:0005743//mitochondrial inner membrane;GO:0005753//mitochondrial proton-transporting ATP synthase complex;GO:0005886//plasma membrane;GO:0009986//cell surface;GO:0016020//membrane;GO:0045261//proton-transporti…	GO:0016887//ATP hydrolysis activity;GO:0044877//protein-containing complex binding;GO:0046933//proton-transporting ATP synthase activity, rotational mechanism;GO:1903924//estradiol binding	GO:0006754//ATP biosynthetic process;GO:0006811//ion transport;GO:0015986//ATP synthesis coupled proton transport;GO:0042776//mitochondrial ATP synthesis coupled proton transport;GO:0046034//ATP metabolic process;GO:0071320//cellular response to cAMP;GO:0071345//cellular response to cytokine stimulus	--
ENSRNOG00000001992	0	7249.45	Atp6v1a	ATPase H+ transporting V1 subunit A [Source:RGD Symbol;Acc:1596464]	Metabolism;Human Diseases;Cellular Processes;Metabolism;Environmental Information Processing;Human Diseases;Organismal Systems;Organismal Systems	Global and overview maps;Infectious disease: viral;Transport and catabolism;Energy metabolism;Signal transduction;Immune disease;Nervous system;Excretory system	ko01100//Metabolic pathways;ko05165//Human papillomavirus infection;ko04145//Phagosome;ko00190//Oxidative phosphorylation;ko04150//mTOR signaling pathway;ko05323//Rheumatoid arthritis;ko04721//Synaptic vesicle cycle;ko04966//Collecting duct acid secretion	K02145;K02145;K02145;K02145;K02145;K02145;K02145;K02145	GO:0000221//vacuolar proton-transporting V-type ATPase, V1 domain;GO:0005654//nucleoplasm;GO:0005737//cytoplasm;GO:0005829//cytosol;GO:0005886//plasma membrane;GO:0005902//microvillus;GO:0016020//membrane;GO:0016324//apical plasma membrane;GO:0030133//transport vesicle;GO:0030141//secretory granule;GO:0033180//proton-transporting V-type ATPase, V1 domain;GO:0043231//intracellular membrane-bounded…	GO:0000166//nucleotide binding;GO:0005515//protein binding;GO:0005524//ATP binding;GO:0046933//proton-transporting ATP synthase activity, rotational mechanism;GO:0046961//proton-transporting ATPase activity, rotational mechanism	GO:0006811//ion transport;GO:0006879//cellular iron ion homeostasis;GO:0015986//ATP synthesis coupled proton transport;GO:0036295//cellular response to increased oxygen levels;GO:0046034//ATP metabolic process;GO:1902600//proton transmembrane transport	--
ENSRNOG00000001996	0	478.69	Ythdc1	YTH domain containing 1 [Source:RGD Symbol;Acc:621706]	-	-	-	-	GO:0005634//nucleus;GO:0005654//nucleoplasm;GO:0016604//nuclear body;GO:0016607//nuclear speck	GO:0003723//RNA binding;GO:0003729//mRNA binding;GO:0005515//protein binding;GO:1990247//N6-methyladenosine-containing RNA binding	GO:0000381//regulation of alternative mRNA splicing, via spliceosome;GO:0000398//mRNA splicing, via spliceosome;GO:0001701//in utero embryonic development;GO:0006376//mRNA splice site selection;GO:0006397//mRNA processing;GO:0006406//mRNA export from nucleus;GO:0007283//spermatogenesis;GO:0008380//RNA splicing;GO:0009048//dosage compensation by inactivation of X chromosome;GO:0010608//posttranscr…	--
ENSRNOG00000002014	0	445.072	Stap1	signal transducing adaptor family member 1 [Source:RGD Symbol;Acc:1311584]	-	-	-	-	GO:0005634//nucleus;GO:0005654//nucleoplasm;GO:0005737//cytoplasm;GO:0005739//mitochondrion;GO:0032991//protein-containing complex;GO:0043231//intracellular membrane-bounded organelle	GO:0001784//phosphotyrosine residue binding;GO:0005068//transmembrane receptor protein tyrosine kinase adaptor activity;GO:0005157//macrophage colony-stimulating factor receptor binding;GO:0019901//protein kinase binding;GO:0030674//protein-macromolecule adaptor activity;GO:0030971//receptor tyrosine kinase binding;GO:0035591//signaling adaptor activity	GO:0007169//transmembrane receptor protein tyrosine kinase signaling pathway;GO:0009617//response to bacterium;GO:0010628//positive regulation of gene expression;GO:0010760//negative regulation of macrophage chemotaxis;GO:0042326//negative regulation of phosphorylation;GO:0050861//positive regulation of B cell receptor signaling pathway;GO:0060100//positive regulation of phagocytosis, engulfment;…	--
ENSRNOG00000002021	0	3455.98	Son	SON DNA and RNA binding protein [Source:RGD Symbol;Acc:1309013]	-	-	-	-	GO:0016607//nuclear speck	GO:0003676//nucleic acid binding;GO:0003723//RNA binding;GO:0005515//protein binding;GO:0050733//RS domain binding	GO:0000226//microtubule cytoskeleton organization;GO:0000281//mitotic cytokinesis;GO:0006397//mRNA processing;GO:0043066//negative regulation of apoptotic process;GO:0043484//regulation of RNA splicing;GO:0048024//regulation of mRNA splicing, via spliceosome;GO:0051726//regulation of cell cycle	--
ENSRNOG00000002035	0.0003125	167.043	Paqr3	progestin and adipoQ receptor family member 3 [Source:RGD Symbol;Acc:1310426]	-	-	-	-	GO:0005794//Golgi apparatus;GO:0016020//membrane;GO:0016021//integral component of membrane	GO:0038023//signaling receptor activity	GO:0001933//negative regulation of protein phosphorylation;GO:0010977//negative regulation of neuron projection development;GO:0033137//negative regulation of peptidyl-serine phosphorylation;GO:0034067//protein localization to Golgi apparatus;GO:0043407//negative regulation of MAP kinase activity	--
ENSRNOG00000002036	0	410.18	Paxbp1	PAX3 and PAX7 binding protein 1 [Source:RGD Symbol;Acc:1584739]	-	-	-	-	GO:0005634//nucleus	GO:0003677//DNA binding	GO:0000398//mRNA splicing, via spliceosome;GO:0014842//regulation of skeletal muscle satellite cell proliferation;GO:0031062//positive regulation of histone methylation;GO:0045944//positive regulation of transcription by RNA polymerase II;GO:2000288//positive regulation of myoblast proliferation	GCFC
ENSRNOG00000002039	0	248.669	Evi5	ecotropic viral integration site 5 [Source:RGD Symbol;Acc:2322879]	-	-	-	-	GO:0005829//cytosol	GO:0005096//GTPase activator activity;GO:0031267//small GTPase binding	GO:0042147//retrograde transport, endosome to Golgi;GO:0043087//regulation of GTPase activity;GO:0043547//positive regulation of GTPase activity;GO:0090630//activation of GTPase activity	--
ENSRNOG00000002040	0	225.202	Bmp2k	BMP-2 inducible kinase [Source:RGD Symbol;Acc:1564828]	Human Diseases	Cancer: overview	ko05202//Transcriptional misregulation in cancer	K08854	GO:0005634//nucleus;GO:0005737//cytoplasm;GO:0016607//nuclear speck	GO:0004672//protein kinase activity;GO:0004674//protein serine/threonine kinase activity;GO:0005524//ATP binding;GO:0019208//phosphatase regulator activity;GO:0035612//AP-2 adaptor complex binding	GO:0006468//protein phosphorylation;GO:0030500//regulation of bone mineralization;GO:0045747//positive regulation of Notch signaling pathway;GO:0050790//regulation of catalytic activity;GO:2000369//regulation of clathrin-dependent endocytosis	--
ENSRNOG00000002045	0	14295.7	Anxa3	annexin A3 [Source:RGD Symbol;Acc:2119]	-	-	-	-	GO:0005737//cytoplasm;GO:0005886//plasma membrane;GO:0016020//membrane;GO:0030424//axon;GO:0030425//dendrite;GO:0030670//phagocytic vesicle membrane;GO:0042581//specific granule;GO:0043025//neuronal cell body	GO:0004859//phospholipase inhibitor activity;GO:0005509//calcium ion binding;GO:0005544//calcium-dependent phospholipid binding;GO:0019834//phospholipase A2 inhibitor activity;GO:0048306//calcium-dependent protein binding	GO:0006909//phagocytosis;GO:0010595//positive regulation of endothelial cell migration;GO:0021766//hippocampus development;GO:0031100//animal organ regeneration;GO:0042742//defense response to bacterium;GO:0043086//negative regulation of catalytic activity;GO:0043312//neutrophil degranulation;GO:0045766//positive regulation of angiogenesis;GO:0051054//positive regulation of DNA metabolic process;…	--
ENSRNOG00000002051	0	301.57	Synj1	synaptojanin 1 [Source:RGD Symbol;Acc:69434]	Metabolism;Environmental Information Processing;Metabolism	Global and overview maps;Signal transduction;Carbohydrate metabolism	ko01100//Metabolic pathways;ko04070//Phosphatidylinositol signaling system;ko00562//Inositol phosphate metabolism	K20279;K20279;K20279	GO:0005737//cytoplasm;GO:0005874//microtubule;GO:0012506//vesicle membrane;GO:0030117//membrane coat;GO:0030132//clathrin coat of coated pit;GO:0032991//protein-containing complex;GO:0043005//neuron projection;GO:0043195//terminal bouton;GO:0048471//perinuclear region of cytoplasm;GO:0097060//synaptic membrane;GO:0098685//Schaffer collateral - CA1 synapse;GO:0098688//parallel fiber to Purkinje ce…	GO:0003676//nucleic acid binding;GO:0003723//RNA binding;GO:0003824//catalytic activity;GO:0004438//phosphatidylinositol-3-phosphatase activity;GO:0004439//phosphatidylinositol-4,5-bisphosphate 5-phosphatase activity;GO:0005515//protein binding;GO:0008022//protein C-terminus binding;GO:0016787//hydrolase activity;GO:0016791//phosphatase activity;GO:0017124//SH3 domain binding;GO:0034595//phosphat…	GO:0006629//lipid metabolic process;GO:0006836//neurotransmitter transport;GO:0006897//endocytosis;GO:0007420//brain development;GO:0007612//learning;GO:0014015//positive regulation of gliogenesis;GO:0016082//synaptic vesicle priming;GO:0016191//synaptic vesicle uncoating;GO:0032526//response to retinoic acid;GO:0034097//response to cytokine;GO:0046488//phosphatidylinositol metabolic process;GO:0…	--
ENSRNOG00000002054	0	286.802	Glmn	glomulin, FKBP associated protein [Source:RGD Symbol;Acc:1588600]	Human Diseases	Infectious disease: bacterial	ko05131//Shigellosis	K23345	GO:0005575//cellular_component;GO:0005737//cytoplasm;GO:0031461//cullin-RING ubiquitin ligase complex;GO:0031462//Cul2-RING ubiquitin ligase complex;GO:0031463//Cul3-RING ubiquitin ligase complex;GO:0031464//Cul4A-RING E3 ubiquitin ligase complex	GO:0003674//molecular_function;GO:0005102//signaling receptor binding;GO:0005171//hepatocyte growth factor receptor binding;GO:0031625//ubiquitin protein ligase binding;GO:0055105//ubiquitin-protein transferase inhibitor activity	GO:0001570//vasculogenesis;GO:0001819//positive regulation of cytokine production;GO:0001843//neural tube closure;GO:0007166//cell surface receptor signaling pathway;GO:0008150//biological_process;GO:0008285//negative regulation of cell population proliferation;GO:0031397//negative regulation of protein ubiquitination;GO:0032434//regulation of proteasomal ubiquitin-dependent protein catabolic pro…	--
ENSRNOG00000002055	0	126.547	Noa1	nitric oxide associated 1 [Source:RGD Symbol;Acc:1359460]	-	-	-	-	GO:0005739//mitochondrion;GO:0005743//mitochondrial inner membrane;GO:0031314//extrinsic component of mitochondrial inner membrane	GO:0005525//GTP binding	GO:0010941//regulation of cell death;GO:0032543//mitochondrial translation;GO:0043457//regulation of cellular respiration	--
ENSRNOG00000002070	0	2580.94	Mrpl1	mitochondrial ribosomal protein L1 [Source:RGD Symbol;Acc:1306850]	Genetic Information Processing	Translation	ko03010//Ribosome	K02863	GO:0005739//mitochondrion;GO:0015934//large ribosomal subunit;GO:0022625//cytosolic large ribosomal subunit	GO:0003723//RNA binding;GO:0003735//structural constituent of ribosome	GO:0000470//maturation of LSU-rRNA;GO:0006412//translation	--
[truncated: 6,322 more rows]

## Sheet: D
protein_id	DIA_Qvalue	B	Symbol	Description	KEGG_A_class	KEGG_B_class	Pathway	K_ID	GO Component	GO Function	GO Process	TF_family
[truncated: 296 more rows]
